# Supplementary material for: Time-resolved multimodal analysis of Src Homology 2 (SH2) domain binding in signaling by receptor tyrosine kinases
Source: eLife. 2016 Apr 13;5:e11835. doi: 10.7554/eLife.11835 (PMC4841779; doi:10.7554/eLife.11835)
Supplement: Supplementary file 2. — Normalized Data-Interactive tab provides a graph, which allows for the comparison of data from FW, MS, imaging and pY EGFR immunoblotting. To use, select the desired data from drop down menu. To remove data select 'Blank' located at the top of the menu. Normalized Data provides source data for the interactive chart (top) and all normalized data (below). Errors for FW and MS are shown as standard error of the mean and standard deviation, respectively. In vivo imaging and phosphosite specific western data are from single representative experiments. The interactive graph on the Normalized Data-Interactive tab and the data in Normalized Data tab are linked. The specific data sets used to plot curves of selected probes on the interactive graph can be found at the top of the Normalized Data tab. FW Data tab displays averaged binding quantifications for each SH2 probe. Data for each probe was normalized to the highest intensity band on each blot (Data used for Figure 2B). Error used is SEM. The number of (technical) replicate blots used is listed. MS Data tab provides sequence, Uniprot protein abbreviation and protein description for each peptide identified; indication of EGF dependence (two time points with Student’s t-test p<0.05 and one time point with at least a two-fold increase compared to untreated samples); indication of sites not associated with EGF stimulation in PhosphoSitePlus database; and the number of biological replicates in which the peptides was detected. Phosphosite abundance data is normalized to sum of signal for all eight time points. Error is represented as standard or average deviation. DOI: http://dx.doi.org/10.7554/eLife.11835.026 [file elife-11835-supp2.xlsx]

## Sheet: Normalized Data-Interactive
		far-Western		In Vivo Imaging				iTRAQ MS Peptides			Phosphosite-specific Western

## Sheet: Normalized Data
ref #	FW EGF Time (min)	0	0.083	0.166667	0.333333	0.5	1	1.5	2	3	4	5	6	7	8	9	10	15	20	30	40	50	60
14	CRK --- TOTAL	0.536822	0.55134	0.527357	0.626113	0.547529	0.560655	0.454357	0.39202	0.370217	0.255518	0.215184	0.246576	0.342699	0.385264	0.375034	0.335617	0.44953	0.481684	0.589609	0.600198	0.673117	0.8
75	pY --- EGFR	0.0804798	0.239746	0.367506	0.471558	0.523545	0.775206	0.966039	0.981305	0.933894	0.847217	0.843539	0.776297	0.816898	0.801606	0.770517	0.870012	0.845832	0.741698	0.757994	0.837367	0.851333	0.772488
	MS EGF Time (min)	0	0.16	0.5	1	1.5	3	10	30
32	CRKL --- tLyDFPGNDAEDLPFkk	0.517788	0.421302	0.491099	0.550231	0.57158	0.633495	0.829976	1
14	ANXA2 --- rAEDGSVIDyELIDQDAR	0.644141	0.15053	0.562523	0.763682	0.809281	0.697372	1	0.810289
	In vivo Time-A (min)	0.08333	0.16667	0.25	0.33333	0.41667	0.5	0.58333	0.66667	0.75	0.83333	0.91667	1	1.08333	1.16667	1.25	1.33333	1.41667	1.5	1.58333	1.66667	1.75	1.83333	1.91667	2	2.08333	2.16667	2.25	2.33333	2.41667	2.5	2.58333	2.66667	2.75	2.83333	2.91667	3	3.08333	3.16667	3.25	3.33333	3.41667	3.5	3.58333	3.66667	3.75	3.83333	3.91667	4
25	VAV2	0.264777	0.266598	0.25269	0.292518	0.287253	0.291494	0.284122	0.363285	0.31156	0.391957	0.40059	0.439622	0.468615	0.430191	0.447363	0.478577	0.528766	0.526878	0.528738	0.593537	0.539098	0.590112	0.586355	0.56683	0.61977	0.579116	0.595302	0.635576	0.62088	0.59497	0.646686	0.666989	0.641373	0.665006	0.645272	0.660082	0.690281	0.717624	0.714038	0.713279	0.679323	0.699237	0.702378	0.709114	0.695594	0.724123	0.727747	0.752396
	In vivo Time-B (min)	0.03333	0.06667	0.1	0.13333	0.16667	0.2	0.23333	0.26667	0.3	0.33333	0.36667	0.4	0.43333	0.46667	0.5	0.53333	0.56667	0.6	0.63333	0.66667	0.7	0.73333	0.76667	0.8	0.83333	0.86667	0.9	0.93333	0.96667	1	1.03333	1.06667	1.1	1.13333	1.16667	1.2	1.23333	1.26667	1.3	1.33333	1.36667	1.4	1.43333	1.46667	1.5	1.53333	1.56667	1.6
23	SHP2 N	0.715556	0.705994	0.716739	0.722297	0.732684	0.728028	0.739666	0.727194	0.734109	0.729823	0.736029	0.734778	0.732334	0.755155	0.762758	0.760945	0.769663	0.780322	0.783057	0.793929	0.806459	0.808147	0.817729	0.827398	0.825827	0.831238	0.830424	0.839385	0.826283	0.846193	0.856125	0.857414	0.868277	0.879265	0.863166	0.873426	0.857143	0.896218	0.885937	0.892649	0.901445	0.905819	0.908981	0.897876	0.912026	0.917884	0.916972	0.901154
	pY EGFR Time (min)	0	0.083	0.166667	0.333333	0.5	1	1.5	2	3	4	5	6	7	8	9	10	15	20	30	40	50	60
5	EGFR pY1045	0.161121	0.14641	0.222417	0.360771	0.469352	0.525394	1	0.730298	0.464098	0.527145	0.369527	0.462347	0.460595	0.521891	0.45359	0.609457	0.539405	0.518389	0.37303	0.366025	0.450088	0.58669
7	EGFR pY1068	0.0476923	0.173462	0.225	0.244615	0.371923	0.511538	0.665385	0.688462	0.592308	0.692308	0.611538	0.526923	0.669231	0.796154	0.646154	0.738462	0.780769	0.603846	0.738462	0.826923	0.942308	1
	FW	Data																									Error
		0	0.083	0.166667	0.333333	0.5	1	1.5	2	3	4	5	6	7	8	9	10	15	20	30	40	50	60				0	0.083	0.166667	0.333333	0.5	1	1.5	2	3	4	5	6	7	8	9	10	15	20	30	40	50	60
1	BLANK	#N/A	#N/A	#N/A	#N/A	#N/A	#N/A	#N/A	#N/A	#N/A	#N/A	#N/A	#N/A	#N/A	#N/A	#N/A	#N/A	#N/A	#N/A	#N/A	#N/A	#N/A	#N/A				#N/A	#N/A	#N/A	#N/A	#N/A	#N/A	#N/A	#N/A	#N/A	#N/A	#N/A	#N/A	#N/A	#N/A	#N/A	#N/A	#N/A	#N/A	#N/A	#N/A	#N/A	#N/A
2	ABL --- EGFR	0.0580087	0.177522	0.293407	0.479167	0.560082	0.603569	0.813991	0.721721	0.822045	0.642518	0.656801	0.688372	0.683983	0.707272	0.676669	0.724561	0.626476	0.547636	0.556445	0.726432	0.79644	0.987251				0.0283594	0.0149682	0.0293885	0.0474742	0.0550796	0.0416453	0.170872	0.161323	0.0385716	0.0355704	0.0278799	0.0192796	0.0602487	0.0139904	0.0448479	0.148757	0.087362	0.0976686	0.0541529	0.0870442	0.20356	0.0127491
3	ABL --- GAB1	0.432035	0.380956	0.453677	0.487906	0.443131	0.381885	0.448187	0.445925	0.399894	0.378535	0.331007	0.293666	0.326935	0.34922	0.367816	0.380189	0.427661	0.464709	0.601066	0.536239	0.634211	1				0.100463	0.0911147	0.144904	0.193257	0.122534	0.0874559	0.277367	0.27016	0.288221	0.28109	0.257959	0.198671	0.197575	0.186855	0.188223	0.174851	0.185304	0.0950525	0.175713	0.103353	0.0894811	0
4	ABL --- p130cas A	0.651939	0.589928	0.581178	0.589	0.42386	0.325002	0.352933	0.344756	0.385533	0.270438	0.259838	0.284271	0.379486	0.369118	0.39711	0.35289	0.495951	0.57178	0.758071	0.723186	0.835389	1				0.0319277	0.0449056	0.015454	0.0355459	0.0435818	0.00835448	0.0719443	0.137082	0.157752	0.132871	0.119729	0.080008	0.102234	0.0869324	0.129768	0.12025	0.105957	0.0966121	0.0423769	0.0523224	0.0319907	0
5	ABL --- TOTAL	0.368303	0.331173	0.401016	0.48076	0.485767	0.466252	0.513228	0.47526	0.496842	0.41793	0.409805	0.431899	0.455435	0.46724	0.49131	0.526205	0.521836	0.525064	0.617392	0.640831	0.747827	1				0.0315866	0.00952619	0.0439928	0.0903194	0.0841806	0.088578	0.0544394	0.069172	0.110199	0.149379	0.147208	0.108411	0.129453	0.0970444	0.136727	0.18458	0.130892	0.113937	0.0872094	0.0229522	0.0412464	0
6	ARG --- EGFR	0.0298963	0.213952	0.338945	0.49772	0.604782	0.674418	0.941515	0.856092	0.791672	0.580507	0.550411	0.614672	0.493175	0.587854	0.513658	0.548333	0.530702	0.481578	0.428553	0.5055	0.744732	0.787693				0.00751505	0.0660443	0.0761204	0.0982439	0.0806099	0.101823	0.0222643	0.0633001	0.0683395	0.0710584	0.0544162	0.0640452	0.0819243	0.065993	0.0749699	0.0904337	0.0518899	0.0574472	0.0627854	0.0272531	0.0659191	0.12897
7	ARG --- GAB1	0.244316	0.246234	0.301341	0.476514	0.820597	0.807393	0.665017	0.4495	0.356982	0.305242	0.180005	0.274264	0.354278	0.378941	0.306499	0.400042	0.310055	0.238509	0.318543	0.342047	0.463805	0.550361				0.083575	0.0875217	0.105933	0.13405	0.165965	0.08916	0.169695	0.162957	0.127273	0.0495353	0.0463853	0.0550396	0.0630745	0.0838421	0.0647436	0.0869893	0.0506796	0.0161084	0.0911148	0.044347	0.148159	0.160192
8	ARG --- p130cas A	0.616449	0.533984	0.541748	0.533425	0.621295	0.443164	0.340089	0.225925	0.239318	0.245266	0.232003	0.303184	0.342796	0.386915	0.37884	0.336158	0.464327	0.475761	0.598991	0.599939	0.701237	0.96112				0.167576	0.171148	0.168653	0.173034	0.20758	0.170395	0.146047	0.0929655	0.0858868	0.0798242	0.0775888	0.0570749	0.0783285	0.0639206	0.0441485	0.0545931	0.0684708	0.0741488	0.10548	0.106308	0.0312779	0.0388799
9	ARG --- TOTAL	0.0348629	0.0938777	0.106445	0.117945	0.140397	0.149634	0.0912329	0.120158	0.110403	0.0930889	0.0855856	0.0872761	0.0935761	0.0779037	0.0801474	0.0930771	0.0721172	0.0744544	0.0720354	0.0575674	0.00928243	0.0941227				0.0348629	0.0938777	0.106445	0.117945	0.140397	0.149634	0.0912329	0.120158	0.110403	0.0930889	0.0855856	0.0872761	0.0935761	0.0779037	0.0801474	0.0930771	0.0721172	0.0744544	0.0720354	0.0575674	0.00928243	0.0941227
10	CRK --- EGFR	0.0484068	0.162727	0.210523	0.362914	0.335619	0.455576	0.619049	0.641751	0.711028	0.458314	0.342848	0.347848	0.316675	0.411006	0.33735	0.434576	0.46108	0.399223	0.382587	0.571464	0.751531	0.906996				0.012612	0.0367144	0.0212559	0.0343537	0.052819	0.0537989	0.101502	0.121413	0.103963	0.0847066	0.0766869	0.0793784	0.0762804	0.0896127	0.0769636	0.0902487	0.0493243	0.0336104	0.038061	0.0335729	0.043171	0.0831863
11	CRK --- GAB1	0.29839	0.375819	0.33844	0.506067	0.759465	0.763572	0.721316	0.5557	0.445589	0.266533	0.199552	0.187071	0.255304	0.262844	0.256826	0.24375	0.217873	0.2194	0.251061	0.217764	0.224138	0.282684				0.0718542	0.0868084	0.0210817	0.0715769	0.0336101	0.0562766	0.0492235	0.0209164	0.0584216	0.0299545	0.0455089	0.0155311	0.0295972	0.0113718	0.0167921	0.0293422	0.0197251	0.0392947	0.0516854	0.0127838	0.0234795	0.026826
12	CRK --- p130cas A	0.607946	0.735148	0.686642	0.759582	0.587797	0.485836	0.320799	0.247894	0.304234	0.213907	0.15111	0.185531	0.268403	0.298742	0.3358	0.297371	0.476482	0.536151	0.679708	0.646033	0.651787	0.813522				0.120752	0.0551641	0.0666745	0.0634075	0.0627775	0.0851274	0.0448142	0.0378688	0.0734868	0.0410582	0.0255771	0.0389979	0.0729429	0.0583867	0.0631117	0.0380751	0.0559508	0.060049	0.0614018	0.0797573	0.104276	0.0567681
13	CRK --- p130cas B	0.593022	0.566727	0.500013	0.676012	0.55976	0.690676	0.401775	0.325532	0.312384	0.262932	0.212883	0.218754	0.342786	0.408454	0.384447	0.31492	0.427614	0.517011	0.686354	0.644774	0.70458	0.921084				0.0913989	0.0760631	0.0331291	0.0239746	0.0513271	0.0647087	0.028798	0.0395906	0.0496071	0.029621	0.0145519	0.0244732	0.0479134	0.0558189	0.0393452	0.0407625	0.0646253	0.0581053	0.0561365	0.0646778	0.0813694	0.116784
14	CRK --- TOTAL	0.536822	0.55134	0.527357	0.626113	0.547529	0.560655	0.454357	0.39202	0.370217	0.255518	0.215184	0.246576	0.342699	0.385264	0.375034	0.335617	0.44953	0.481684	0.589609	0.600198	0.673117	0.8				0.0789632	0.0682579	0.0479172	0.0489832	0.0317085	0.0427643	0.0155701	0.0331262	0.0384941	0.0397401	0.019201	0.0128468	0.0227823	0.0217636	0.021761	0.0157461	0.0299536	0.0398054	0.0368374	0.0396768	0.0518269	0
15	CRKL --- EGFR	0.020162	0.164847	0.24406	0.325032	0.37645	0.401417	0.493807	0.335502	0.389152	0.353568	0.284825	0.309102	0.335222	0.379309	0.335889	0.498289	0.56302	0.489188	0.553461	0.58729	0.784176	1				0.0112681	0.0447514	0.0350438	0.0301456	0.0398098	0.00202098	0.0188918	0.0044962	0.165578	0.123412	0.160925	0.1091	0.0736376	0.0481274	0.109579	0.0432196	0.0732621	0.0506172	0.0578082	0.0751196	0.116881	0
16	CRKL --- GAB1	0.353844	0.308415	0.390636	0.670326	0.87127	0.937895	0.728465	0.613476	0.441454	0.285079	0.260014	0.263608	0.356534	0.406486	0.501953	0.336592	0.365583	0.426011	0.694568	0.653761	0.887219	0.7792				0.0222823	0.00740549	0.136717	0.013634	0.103721	0.0621053	0.0919207	0.0984621	0.0256958	0.0993246	0.0806178	0.100349	0.0410801	0.107064	0.138815	0.035955	0.0758133	0.0613564	0.225281	0.0714688	0.112781	0.0876852
17	CRKL --- p130cas A	0.585633	0.541166	0.48803	0.567518	0.459719	0.328072	0.235561	0.169626	0.19011	0.153491	0.151053	0.18342	0.323019	0.327172	0.319705	0.314496	0.410738	0.519675	0.723526	0.652415	0.810671	1				0.0216313	0.0287154	0.0399356	0.0125798	0.0120595	0.0295078	0.0285575	0.0078901	0.0169502	0.0246133	0.0376531	0.0148667	0.0439609	0.0267362	0.0964995	0.0721893	0.0582693	0.0192912	0.0584632	0.03298	0.00475396	0
18	CRKL --- p130cas B	0.537542	0.44308	0.371732	0.451428	0.423792	0.375979	0.243457	0.150975	0.200611	0.148196	0.170039	0.16887	0.288114	0.354067	0.203218	0.324767	0.383844	0.449212	0.681006	0.556946	0.744297	1				0.0589512	0.142542	0.0224094	0.0819269	0.0825549	0.139624	0.0386849	0.0106588	0.0661242	0.0357226	0.0598871	0.0461312	0.0643333	0.0719667	0.0235709	0.120221	0.0727868	0.0670617	0.10686	0.0563441	0.0129855	0
19	CRKL --- TOTAL	0.418827	0.403858	0.386597	0.476667	0.437743	0.374835	0.306947	0.22361	0.247214	0.200676	0.198727	0.21119	0.316036	0.357131	0.312464	0.348062	0.41854	0.477043	0.672913	0.596516	0.80469	1				0.0244075	0.069804	0.0175403	0.0241562	0.0470266	0.0770114	0.0525743	0.00187176	0.0677583	0.0437475	0.0537306	0.0388024	0.0482761	0.0332501	0.0967226	0.0760616	0.039275	0.0239514	0.070589	0.0435704	0.0282328	0
20	EAT2 --- EGFR	0.175284	0.11982	0.148627	0.187308	0.313429	0.860485	1	0.61697	0.306196	0.211938	0.0942541	0.12249	0.0607442	0.0975625	0	0.0653993	0.0944376	0.0661196	0.104001	0.0726663	0.108103	0.113189				0.1037	0.047119	0.0705246	0.0646201	0.117926	0.0131612	0	0.0885885	0.0265078	0.041329	0.0516165	0.0636189	0.0607442	0.0083774	0	0.0498594	0.0773064	0.0201737	0.0314671	0.0224835	0.0567733	0.021686
21	EAT2 --- GAB1	0.769428	0.629829	0.478611	0.650709	0.64533	0.879243	0.832502	0.914984	0.694309	0.595139	0.259399	0.265647	0.34652	0.29269	0.285402	0.566883	0.483468	0.352809	0.323259	0.152896	0.413186	0.518985				0.00333914	0.0381966	0.235214	0.0917641	0.35467	0.0971302	0.158895	0.0850158	0.0502489	0.151483	0.232295	0.20655	0.180981	0.0652937	0.285402	0.156039	0.114881	0.0833318	0.315426	0.0237537	0.177987	0.0993763
22	EAT2 --- p130cas	0.809585	0.709544	0.568541	0.61726	0.47191	0.503013	0.415419	0.324542	0.392382	0.412039	0.211095	0.293067	0.216291	0.369484	0.227068	0.497371	0.607684	0.594081	0.646621	0.704917	0.835702	0.990149				0.190415	0.18618	0.32092	0.241671	0.360736	0.274527	0.290564	0.139473	0.103281	0.135641	0.205733	0.212848	0.150396	0.0846413	0.225566	0.232279	0.148669	0.180922	0.299576	0.253332	0.1377	0.00985089
23	EAT2 --- TOTAL	0.689498	0.589043	0.487182	0.570698	0.594301	0.975764	0.995789	0.778829	0.561725	0.482434	0.255852	0.301288	0.276799	0.353039	0.252044	0.458162	0.475699	0.401841	0.466285	0.414005	0.604013	0.665859				0.172606	0.17671	0.254818	0.183331	0.338467	0.0242358	0.00421145	0.0651527	0.0607376	0.16281	0.213533	0.215082	0.186766	0.0978248	0.251562	0.192534	0.17114	0.11712	0.268495	0.137352	0.121805	0.0438249
24	FYN --- EGFR	0.114199	0.146348	0.25454	0.504852	0.689359	0.733787	1	0.87935	0.808066	0.43419	0.372849	0.319528	0.318171	0.360245	0.288194	0.402054	0.420163	0.328517	0.295482	0.313531	0.410278	0.389395				0.0470156	0.0573231	0.0726137	0.0368906	0.0396594	0.0188174	0	0.038533	0.0412044	0.022143	0.000981706	0.0353854	0.0286104	0.0380328	0.0200698	0.0720922	0.0616711	0.0759705	0.105817	0.0752163	0.0732431	0.171304
25	FYN --- GAB1	0.18394	0.237354	0.318799	0.590696	0.947642	1	0.886321	0.75628	0.642251	0.305883	0.211957	0.174279	0.35892	0.288767	0.243255	0.307861	0.315941	0.314989	0.314765	0.271623	0.406754	0.492366				0.10238	0.0449978	0.127062	0.0297225	0.0166648	0	0.050593	0.0170209	0.0255168	0.00508615	0.0517467	0.0288971	0.0027144	0.0432674	0.0419295	0.0448665	0.0124003	0.00449412	0.00495662	0.0316631	0.0565635	0.135658
26	FYN --- p130cas A	0.883963	0.70532	0.733346	0.728493	0.84281	0.289119	0.354473	0.363508	0.411813	0.305865	0.246338	0.18076	0.409806	0.346067	0.366933	0.229354	0.359342	0.671959	0.737839	0.701602	0.799189	0.834365				0.116037	0.075881	0.0989291	0.147209	0.0292543	0.223441	0.0203569	0.113743	0.0976119	0.0380496	0.0781317	0.0128081	0.0406804	0.0431	0.00447679	0.093877	0.102457	0.102029	0.0625403	0.0073889	0.0155157	0.165635
27	FYN --- p130cas B	0.460425	0.396389	0.38259	0.66424	0.877758	0.855777	0.955961	0.711029	0.615105	0.391625	0.19145	0.23987	0.334917	0.307002	0.364076	0.565443	0.487445	0.49633	0.739732	0.449854	0.661034	0.550141				0.303633	0.136629	0.25515	0.325602	0.0863127	0.144223	0.0440394	0.184447	0.0196474	0.116022	0.111036	0.0927443	0.0454541	0.0305541	0.0141335	0.0212224	0.120405	0.0211338	0.0324399	0.0366792	0.0138528	0.106742
28	FYN --- TOTAL	0.496686	0.45335	0.53297	0.773103	1	0.856559	0.951899	0.820045	0.760433	0.445704	0.339454	0.293159	0.438573	0.406988	0.383648	0.446963	0.494157	0.546411	0.59366	0.536707	0.672591	0.6933				0.105186	0.0620251	0.116155	0.0435543	0	0.0257098	0.0460852	0.0755619	0.0516032	0.0299518	0.0704048	0.0394645	0.0318344	0.0146163	0.0118884	0.0106462	0.027261	0.0577801	0.0567443	0.0257474	0.0102658	0.0367332
29	GRB14 --- EGFR	0.216227	0.372208	0.437891	0.465031	0.610874	0.589199	0.776135	0.742795	0.799773	0.664072	0.48599	0.533857	0.717976	0.789559	0.69878	0.719791	0.679008	0.532409	0.526204	0.687059	0.823402	0.935153				0.0339095	0.0964114	0.149576	0.100969	0.0401912	0.0423059	0.0823869	0.149431	0.0417888	0.0527301	0.121975	0.0900174	0.0968989	0.147098	0.129462	0.0835456	0.071679	0.0997537	0.0421538	0.117386	0.0688305	0.0346461
30	GRB14 --- p130cas A	0.802531	0.7257	0.617538	0.692677	0.654763	0.489596	0.367775	0.269994	0.311234	0.28797	0.249069	0.276659	0.391798	0.434078	0.475478	0.421724	0.523533	0.574347	0.777677	0.729264	0.869519	1				0.0605492	0.0448292	0.0578628	0.0130923	0.0263135	0.0360603	0.0261114	0.0185116	0.0291332	0.0147889	0.0254561	0.0331374	0.00690242	0.0099556	0.0172458	0.0419659	0.0305173	0.0192163	0.0197413	0.0122006	0.0137811	0
31	GRB14 --- p130cas B	0.688863	0.580732	0.560719	0.628955	0.63798	0.587619	0.492043	0.351358	0.315857	0.341014	0.337036	0.311669	0.400738	0.463803	0.51455	0.491918	0.505955	0.562926	0.768682	0.679727	0.916844	0.988602				0.149742	0.109132	0.0814903	0.0967473	0.0614566	0.096443	0.0768164	0.0893712	0.0647172	0.0572703	0.0694475	0.0483363	0.032597	0.0260308	0.0875878	0.0472832	0.0136082	0.0646339	0.0425881	0.0515853	0.0440773	0.0113976
32	GRB14 --- TOTAL	0.778367	0.711465	0.634662	0.744263	0.721497	0.600481	0.545044	0.428995	0.454305	0.434318	0.393881	0.418847	0.544544	0.58179	0.581295	0.611981	0.615795	0.642634	0.800169	0.758515	0.874556	0.987722				0.119886	0.089602	0.0740546	0.0593277	0.0801276	0.0762229	0.0502153	0.0679384	0.0866512	0.0734079	0.0742835	0.0602561	0.062591	0.0527861	0.086551	0.0693779	0.03433	0.0601975	0.0407247	0.0371097	0.00538294	0.0122777
33	GRB2 --- TOTAL	0.0178665	0.168557	0.281671	0.382911	0.467501	0.591392	0.805381	0.734276	0.824084	0.722485	0.705788	0.718991	0.731112	0.82027	0.765617	0.850227	0.8461	0.774695	0.693365	0.790648	0.930514	0.985675				0.00333444	0.0258557	0.00715566	0.0269531	0.0212292	0.0117265	0.0172135	0.038317	0.0215033	0.0221165	0.0238705	0.0306178	0.045408	0.0595095	0.0554086	0.0759695	0.0265957	0.0320018	0.0466404	0.0206237	0.0140572	0.0143251
34	GRB2--- EGFR	0.0145922	0.168976	0.280711	0.375117	0.452305	0.557459	0.774422	0.720342	0.813612	0.715639	0.700706	0.704251	0.718852	0.809537	0.760346	0.829362	0.826394	0.752572	0.670335	0.780717	0.931262	0.996641				0.00364414	0.0271373	0.00723852	0.0302656	0.0262222	0.0145405	0.0224451	0.0388293	0.0239103	0.0249919	0.0281844	0.0381605	0.0500809	0.0677557	0.0603336	0.0862211	0.036532	0.0414297	0.0584304	0.0308308	0.01067	0.00335852
35	GRB2--- SHC1	0.035253	0.104972	0.212537	0.339683	0.505264	0.776714	0.89627	0.719967	0.743947	0.660704	0.660388	0.781138	0.747242	0.838813	0.721449	0.967661	0.947816	0.861747	0.856564	0.762562	0.677815	0.621579				0.00709454	0.0212068	0.0198803	0.0302127	0.0822176	0.0210735	0.0435153	0.0687918	0.0376435	0.0959497	0.0923674	0.00177167	0.038611	0.0560243	0.0721603	0.0233381	0.0521836	0.0120872	0.029258	0.0859747	0.0598793	0.0436204
36	GRB7 --- EGFR	0.0807626	0.22688	0.295142	0.467101	0.507316	0.669127	0.951713	0.800905	0.838938	0.796042	0.713813	0.675338	0.68687	0.862069	0.684537	0.777284	0.737504	0.582696	0.640738	0.775985	0.963003	0.912719				0.0174492	0.0388085	0.0306525	0.0321649	0.0800219	0.0584029	0.0257665	0.161561	0.0656197	0.168569	0.114605	0.155225	0.133505	0.137931	0.045758	0.0796971	0.0425978	0.0911314	0.0879226	0.0111462	0.0369973	0.0331258
37	GRB7 --- GAB1	0.525658	0.493214	0.326923	0.517525	0.730381	0.966736	0.892665	0.814179	0.542946	0.577184	0.428761	0.355674	0.426071	0.444968	0.332473	0.39258	0.404657	0.297121	0.432141	0.429192	0.458299	0.509228				0.143217	0.157437	0.0423412	0.089373	0.0157369	0.0332637	0.107335	0.181854	0.0238299	0.00629848	0.0527984	0.0881033	0.0822416	0.0316546	0.0409132	0.0975549	0.0437583	0.0446834	0.0480282	0.0469385	0.0509424	0.0446385
38	GRB7 --- p130cas A	0.877512	0.638525	0.605996	0.766961	0.7975	0.864889	0.898567	0.764404	0.673432	0.696958	0.456938	0.502351	0.59279	0.61822	0.574214	0.625	0.71599	0.580706	0.77005	0.753589	0.826001	0.878169				0.0366435	0.0492005	0.0558299	0.118261	0.0721564	0.135111	0.0350257	0.0444949	0.0309248	0.00233098	0.0785199	0.0218452	0.123848	0.000179621	0.00521433	0.0456258	0.0395825	0.0312194	0.0602643	0.0984476	0.173999	0.115488
39	GRB7 --- p130cas B	0.866048	0.741711	0.558598	0.646592	0.829089	0.922248	0.830043	0.733297	0.604755	0.602408	0.433817	0.426421	0.45866	0.471198	0.446145	0.504852	0.529867	0.513434	0.654845	0.627956	0.821393	0.840561				0.133952	0.132144	0.08547	0.0429164	0.0997868	0.00037101	0.018242	0.100117	0.0530801	0.0333434	0.0733157	0.0269043	0.0257394	0.0931837	0.0721412	0.0228951	0.0504956	0.0713559	0.0578223	0.0451228	0.178607	0.0544765
40	GRB7 --- SHC1	0.144651	0.278342	0.304399	0.484403	0.524357	0.8129	0.88693	0.775852	0.841287	0.904784	0.634724	0.683866	0.743786	0.842794	0.721357	0.873379	0.777424	0.663085	0.714104	0.666869	0.754151	0.666791				0.0238681	0.05178	0.0325699	0.00399086	0.000567886	0.109835	0.11307	0.0411384	0.0810432	0.00520104	0.0340822	0.0403487	0.030053	0.0213834	0.059564	0.126621	0.0761734	0.0624886	0.0883999	0.107548	0.0967632	0.00352417
41	GRB7 --- TOTAL	0.301076	0.376279	0.376446	0.545928	0.617267	0.809095	0.977388	0.839648	0.850879	0.856626	0.691644	0.686355	0.71511	0.833532	0.682748	0.79015	0.75303	0.617019	0.698747	0.77712	0.92666	0.893132				0.0255914	0.045627	0.0320479	0.0423541	0.0388357	0.104634	0.0226119	0.087626	0.0196134	0.0763845	0.0267242	0.0627212	0.0769339	0.0486313	0.0328687	0.00975004	0.0143526	0.0266761	0.00250614	0.0627807	0.0733404	0.0598869
42	NCK1 --- p130cas A	0.648063	0.627027	0.544095	0.540776	0.452319	0.320418	0.21784	0.174519	0.196862	0.163474	0.146663	0.189534	0.301726	0.333652	0.373461	0.30761	0.464556	0.505649	0.649256	0.640602	0.750527	1				0.0671402	0.0450611	0.0546738	0.0562288	0.0499819	0.0252688	0.0176053	0.0146194	0.00559948	0.00644021	0.00539083	0.00310765	0.0218623	0.0102912	0.00894826	0.00711217	0.0046035	0.0171614	0.00846052	0.0153091	0.0396349	0
43	NCK1 --- p130cas B	0.597505	0.538394	0.428655	0.458117	0.393269	0.28026	0.207652	0.182604	0.195566	0.173183	0.188837	0.205793	0.320242	0.379969	0.371301	0.335172	0.463581	0.528063	0.696507	0.706734	0.841107	0.978347				0.0911251	0.0759135	0.0631177	0.0561273	0.045758	0.0206645	0.01576	0.027535	0.0186644	0.00657246	0.0104317	0.0188569	0.0171685	0.0323713	0.0211589	0.0072517	0.0206621	0.0409125	0.0426251	0.0373511	0.0912913	0.0216528
44	NCK1 --- TOTAL	0.634915	0.599296	0.505738	0.515065	0.434615	0.308423	0.216049	0.179244	0.197838	0.168403	0.163671	0.197468	0.311066	0.353996	0.3758	0.320371	0.467371	0.517111	0.67193	0.670823	0.790523	1				0.0824689	0.0563437	0.0546762	0.0608145	0.0527751	0.0257756	0.0186022	0.0160192	0.0113985	0.00356464	0.00772938	0.00831855	0.0189975	0.0168696	0.0126508	0.00840518	0.00773705	0.0151521	0.024475	0.0172499	0.0628483	0
45	NCK2 --- p130cas A	0.824051	0.731403	0.602637	0.632601	0.415802	0.293814	0.225049	0.224701	0.257351	0.0759291	0.214449	0.253658	0.416561	0.433304	0.499178	0.42673	0.623675	0.617252	0.700908	0.610924	0.748398	1				0.0355498	0.108059	0.0308819	0.0661242	0.13655	0.00557868	0.00543356	0.063052	0.0482074	0.0759291	0.0230778	0.00326126	0.00829896	0.0157097	0.0908264	0.0841008	0.155583	0.0163832	0.162001	0.120514	0.0505108	0
46	NCK2 --- p130cas B	0.52837	0.406222	0.346978	0.31878	0.218982	0.220413	0.156764	0.182968	0.174703	0.0596829	0.109267	0.22594	0.366491	0.402563	0.399225	0.382335	0.459156	0.470505	0.523593	0.523452	0.727554	1				0.0598277	0.0801823	0.0293957	0.0635198	0.0740969	0.0158681	0.00291193	0.045573	0.00129461	0.0596829	0.0497446	0.00532333	0.00503244	0.0270528	0.0240501	0.00630078	0.0658967	0.01506	0.115401	0.141396	0.0512865	0
47	NCK2 --- TOTAL	0.669185	0.553863	0.464165	0.462585	0.305864	0.254641	0.187948	0.201159	0.20992	0.0680187	0.153551	0.238766	0.388732	0.416046	0.441439	0.398466	0.52974	0.537744	0.607461	0.562439	0.737072	1				7.35255e-06	0.075278	0.0161685	0.0476412	0.0920356	0.00715511	0.00035359	0.0513199	0.0169151	0.0680187	0.022064	0.00286948	0.00164148	0.0235222	0.0492419	0.0395716	0.0980842	0.00768329	0.146422	0.136576	0.0520647	0
48	p85a N --- EGFR	0.0708328	0.149319	0.280466	0.433858	0.474625	0.544709	0.905021	0.681576	0.787716	0.496667	0.411173	0.428958	0.393855	0.458994	0.392174	0.529877	0.468541	0.406104	0.402519	0.478887	0.625266	0.741438				0.0211968	0.0415264	0.072723	0.0635601	0.0563396	0.0344199	0.119026	0.132254	0.102663	0.081265	0.0674893	0.0700361	0.0647257	0.0746669	0.061868	0.0917787	0.0135465	0.0271298	0.0400273	0.050546	0.0873942	0.141881
49	p85a N --- GAB1	0.0831045	0.111403	0.229501	0.442413	0.686809	0.926188	0.947499	0.748549	0.643114	0.403515	0.288221	0.260434	0.34712	0.329113	0.254456	0.353849	0.272339	0.256701	0.242487	0.223137	0.270547	0.348815				0.0191516	0.0272611	0.0669063	0.130946	0.124544	0.104385	0.0449549	0.0832318	0.128275	0.0618169	0.0774239	0.0420711	0.0735192	0.0678588	0.062504	0.0928537	0.0792174	0.0898302	0.115009	0.097109	0.0925764	0.123515
50	p85a N --- p130cas A	0.528934	0.54099	0.516646	0.485161	0.393229	0.38211	0.35313	0.296771	0.351316	0.226571	0.280497	0.313743	0.387747	0.429781	0.353814	0.360206	0.472216	0.573712	0.724785	0.641254	0.683545	0.987272				0.232574	0.215325	0.216846	0.195006	0.179614	0.196705	0.197469	0.172383	0.244313	0.0981068	0.180332	0.161454	0.0953941	0.0725663	0.106091	0.0963167	0.0826273	0.103649	0.126866	0.0974751	0.127534	0.0180001
51	p85a NC --- EGFR	0.0382962	0.181296	0.308307	0.33028	0.675179	0.46949	0.700237	0.638804	0.692105	0.426929	0.377545	0.364879	0.333754	0.467303	0.41436	0.511208	0.479797	0.377603	0.316022	0.429439	0.635975	0.74073				0.0086298	0.0348468	0.11648	0.103446	0.164395	0.102143	0.223844	0.197811	0.145589	0.117488	0.0955728	0.0949379	0.0833026	0.205923	0.164291	0.203611	0.176843	0.131041	0.10424	0.125167	0.204117	0.243668
52	p85a NC --- GAB1	0.0720383	0.144593	0.245327	0.430846	0.479257	0.933653	0.933526	0.848369	0.876885	0.638628	0.536782	0.505747	0.585406	0.573934	0.527182	0.7224	0.637268	0.514897	0.464728	0.481001	0.558521	0.548033				0.0179831	0.0266924	0.0319823	0.0445658	0.191836	0.0387223	0.0664743	0.0927409	0.0579561	0.0331856	0.0450342	0.0592937	0.0279949	0.0930735	0.103484	0.12653	0.13475	0.123999	0.102794	0.0642952	0.05881	0.0812011
53	p85a NC --- p130cas A	0.622394	0.534639	0.575782	0.634291	0.545106	0.465056	0.448411	0.395749	0.310455	0.346935	0.175723	0.375938	0.37812	0.365412	0.461902	0.47258	0.517259	0.570547	0.494667	0.489361	0.552669	0.688957				0.0215312	0.0257376	0.0612908	0.0765836	0.0629178	0.0476777	0	0.00866317	0.0844149	0.0352246	0.0637511	0.0435989	0.0521755	0.0482096	0.0573576	0.0591058	0.0362819	0.0452218	0.0442224	0.0516524	0.0711629	0.070205
54	p85a-N --- TOTAL	0.15255	0.213393	0.340532	0.53614	0.640767	0.798654	1	0.763057	0.785034	0.488653	0.404678	0.4119	0.438067	0.476573	0.398587	0.517406	0.455658	0.424394	0.428937	0.455648	0.562624	0.699695				0.0182075	0.023695	0.0370395	0.0953932	0.0598595	0.0379085	0	0.069075	0.0906376	0.0488893	0.0649677	0.057132	0.0456671	0.0334521	0.0233021	0.0141531	0.0195441	0.0357421	0.0350217	0.0528455	0.0501758	0.0665874
55	p85a-NC --- TOTAL	0.117315	0.170282	0.292766	0.44598	0.546753	0.651208	0.75	0.639794	0.597948	0.47313	0.371619	0.371814	0.408379	0.463326	0.406908	0.472599	0.391448	0.332528	0.301503	0.313144	0.386603	0.470574				0.0020923	0.00510569	0.0335793	0.0731987	0.0255001	0.0145188	0.0485888	0.127831	0.0253498	0.120616	0.0697909	0.0557083	0.0290814	0.113881	0.0923578	0.1456	0.00858404	0.0390737	0.0246979	0.0552787	0.0729017	0.143081
56	p85b N --- EGFR	0.0567553	0.16192	0.31412	0.44869	0.515318	0.636884	0.951411	0.872169	0.913914	0.684314	0.622242	0.57023	0.632583	0.848786	0.717581	0.775825	0.640238	0.477897	0.476553	0.594596	0.678081	0.729731				0.0130478	0.00483638	0.00493526	0.0369135	0.0486815	0.0321839	0.0418465	0.138901	0.0184452	0.00971067	0.0438825	0.0289013	0.0548715	0.0282244	0.00675739	0.0282111	0.0132601	0.00567795	0.00691653	0.020429	0.0101563	0.0460468
57	p85b N --- GAB1	0.0615075	0.118744	0.286258	0.553891	0.724499	0.967816	0.958154	0.777574	0.760865	0.569983	0.385619	0.335805	0.389956	0.461558	0.373756	0.435874	0.357184	0.260404	0.279155	0.235171	0.340421	0.31599				0.160041	0.00138479	0.124173	0.126642	0.11206	0.140218	0.187944	0.171867	0.137174	0.134724	0.0164495	0.0397118	0.155599	0.033054	0.155367	0.0170279	0.0313952	0.155835	0.0302134	0.09765	0.105241	0.196353
58	p85b N --- p130cas A	0.657389	0.675165	0.874528	0.744243	0.604857	0.741441	0.655225	0.53659	0.544246	0.458446	0.317972	0.533564	0.456401	0.62332	0.457103	0.386552	0.589533	0.410421	0.858508	0.801106	0.894759	0.803647				0.00827465	0.0340316	0.0497094	0.0205534	0.0461447	0.000283687	0.0347436	0.0713268	0	0.0452842	0.00826936	0.0813188	0.0788365	0.109207	0.0396579	0.015225	0.0540519	0.048232	0.0319581	0.0472918	0.0605341	0.0843541
59	p85b NC --- EGFR	0.0635651	0.196388	0.350279	0.485365	0.606111	0.701238	0.950693	0.856536	1	0.753525	0.604744	0.545505	0.667689	0.733943	0.618069	0.718726	0.628939	0.523153	0.534582	0.583429	0.722391	0.710484				0.00104561	0.0095609	0.000732602	0.0817936	0.0285704	0.0523122	0.00757576	0.0973487	0.0568709	0.0591252	0.00200372	0.0226249	0.0528389	0.0116594	0.0232928	0.0260209	0.00961751	0.0143769	0.000439988	0.00196871	0.0493908	0.00421598
60	p85b NC --- GAB 1	0.0702762	0.128378	0.244246	0.439915	0.73749	0.947688	0.992424	0.880833	0.785553	0.573602	0.396155	0.323772	0.441185	0.451669	0.368501	0.470352	0.367606	0.297315	0.29108	0.252462	0.311973	0.312686				0.0549504	0.0887117	0.0336713	0.102651	0.0342466	0.0327388	0.00584061	0.00788574	0.0511196	0.0249207	0.0536749	0.0465608	0.0328479	0.070318	0.005488	0.00361648	0.03603	0.0259854	0.0398606	0.00874181	0.000778251	0.0490897
61	p85b NC --- p130cas A	0.785029	0.674355	0.828121	0.897349	0.766576	0.614267	0.501226	0.619135	0.524501	0.5686	0.41001	0.408892	0.616958	0.780291	0.563919	0.630373	0.689893	0.694299	0.77767	0.937902	0.839756	0.95091				0.0121747	0.00162098	0.0336759	0.0056393	0.0292688	0.0180488	0	0.124789	0.0218558	0.064021	0.0542886	0.0300884	0.0441041	0.0830619	0.0498514	0.114059	0.0236397	0.0132249	0.00329738	0.00295022	0.0166141	0.0542518
62	p85b-N --- TOTAL	0.0944399	0.179058	0.360064	0.551062	0.644836	0.83158	1	0.867292	0.879856	0.654259	0.537262	0.504081	0.55564	0.714909	0.601768	0.657192	0.561724	0.410816	0.446828	0.476448	0.579589	0.580573				0.0150475	0.0351683	0.0140622	0.0448537	0.0122362	0.0413049	0.00899515	0.0940653	0.034551	0.0544823	0.0125451	0.0599909	0.0664128	0.0613074	0.0363036	0.0149281	0.0366172	0.0262992	0.0156977	0.0231652	0.0536022	0.0421013
63	p85b-NC --- TOTAL	0.127662	0.208954	0.364218	0.52941	0.740702	0.871475	0.991005	0.905935	0.904892	0.703098	0.533433	0.464517	0.600534	0.652753	0.528067	0.646961	0.5468	0.464763	0.470048	0.487629	0.569054	0.573573				0.0300814	0.0223065	0.0144545	0.0143553	0.186703	0.137771	0.153382	0.0920477	0.128245	0.128232	0.134639	0.0070906	0.0954817	0.225722	0.0349132	0.0258226	0.0951568	0.0337175	0.0289757	0.0880732	0.00376266	0.00187711
64	PLCg C --- EGFR	0.0961678	0.279611	0.528022	0.71917	0.620414	0.623893	0.812146	0.691989	0.68625	0.558386	0.609871	0.638781	0.61981	0.704539	0.639268	0.599025	0.496936	0.377537	0.524316	0.458868	0.995392	0.93087				0.0116655	0.070746	0.024865	0.0544152	0.00877946	0.144642	0.181888	0.191631	0.00836867	0.0263553	0.106555	0.0262578	0.000159474	0.0268286	0.0843438	0.0252845	0.0924359	0.106168	0.102454	0.140807	0.279713	0.0600301
65	PLCg C --- GAB1	0.116105	0.22082	0.321776	0.475607	0.785829	0.79721	0.777233	0.721427	0.716802	0.568151	0.498069	0.408951	0.449088	0.448505	0.299861	0.464001	0.441537	0.438375	0.356923	0.377958	0.657423	0.40107				0.15595	0.266763	0.150493	0.147277	0.0750584	0.0931247	0.187811	0.0785301	0.0207667	0.016529	0.0161695	0.029117	0.0610855	0.0853794	0.0804114	0.0669987	0.00803264	0.173429	0.188603	0.198891	0.124639	0.0331026
66	PLCg C --- p130cas A	0.563769	0.585689	0.702594	0.593433	0.696252	0.885946	0.652328	0.569097	0.641053	0.599216	0.632629	0.664309	0.588429	0.645108	0.573653	0.535097	0.517328	0.590837	0.526848	0.596409	0.66897	0.959458				0.0769642	0.0992741	0.114947	0.111829	0.110911	0.037397	0.0276551	0.0691787	0.0841809	0.119731	0.00973579	0.0874149	0.0916515	0.100447	0.0796098	0.0611019	0.115439	0.0745733	0.0317684	0.0398003	0.0146823	0.0968274
67	PLCg N --- EGFR	0.167391	0.265486	0.332633	0.381009	0.464214	0.575879	0.961948	0.819166	0.842373	0.539029	0.485358	0.382903	0.354188	0.486667	0.461541	0.487836	0.67121	0.484705	0.423423	0.558286	0.733744	0.818969				0.0741832	0.185174	0.196106	0.26264	0.167536	0.114997	0.129176	0.157559	0.0750778	0.0846058	0.0948644	0.121942	0.110509	0.0898908	0.0319174	0.0361387	0.0827046	0.0331568	0.0907982	0.110664	0.0658766	0.0319615
68	PLCg N --- GAB1	0.226352	0.327644	0.409935	0.557283	0.651463	0.723431	0.658633	0.842441	0.702022	0.381161	0.402711	0.494932	0.539691	0.439966	0.417994	0.576017	0.539189	0.367382	0.316908	0.356026	0.438316	0.516971				0.0341175	0.0496267	0.107251	0.128774	0.128478	0.083354	0.0449376	0.0703167	0.0989403	0.111819	0.0494137	0.0389484	0.0704095	0.0741125	0.0883607	0.0946829	0.0824232	0.0580642	0.0547519	0.073945	0.0536879	0.100776
69	PLCg NC --- EGFR	0.0854692	0.231998	0.404009	0.467377	0.573758	0.67886	0.943055	0.76078	0.766787	0.681852	0.617341	0.528497	0.548816	0.612779	0.4979	0.633003	0.5262	0.439435	0.483655	0.603862	0.768839	0.898802				0.0461934	0.0423395	0.0432736	#VALUE!	0.158042	0.222512	0.169392	0.119297	0.116733	0.0576781	0.0620536	0.067911	0.0195743	0.0570259	0.0718984	0.134701	0.0740689	0.0601024	0.0678546	0.0921047	0.0820889	0.173516
70	PLCg NC --- GAB1	0.151193	0.217418	0.324928	0.435791	0.651479	0.820719	0.740281	0.707294	0.65315	0.482186	0.43653	0.374348	0.440168	0.504565	0.435953	0.642382	0.476181	0.355346	0.410276	0.492689	0.490219	0.485562				0.159572	0.171433	0.139972	0.196711	0.133143	0.116201	0.0733778	0.0584259	0.0477852	0.0284992	0.071825	0.0936859	0.0967559	0.0791692	0.0688707	0.0994812	0.0607132	0.0714798	0.104352	0.0928838	0.108222	0.065668
71	PLCg NC --- p130cas A	0.654136	0.685327	0.698962	0.831596	0.586501	0.456351	0.396273	0.438927	0.401543	0.357535	0.345875	0.442326	0.513042	0.576063	0.604319	0.56818	0.605706	0.476937	0.600896	0.607549	0.713261	0.848177				0.0279503	0.117519	0.0560909	0.109975	0.123689	0.104407	0.157568	0.105207	0.0391744	0.0622395	0.0189302	0.00255442	0.03308	0.0437814	0.0341426	0.027091	0.0317302	0.112024	0.088568	0.118162	0.126148	0.00135573
72	PLCg-C --- TOTAL	0.36595	0.455363	0.610817	0.661895	0.769048	0.822128	0.80702	0.721202	0.740362	0.64306	0.67265	0.651651	0.669943	0.764967	0.685911	0.637961	0.5948	0.573568	0.553016	0.629536	0.845501	0.819127				0.112975	0.247473	0.220996	0.196753	0.221791	0.129091	0.0105871	0.0971863	0.0472354	0.0487591	0.0976325	0.00406923	0.0802217	0.0941875	0.0132713	0.0183321	0.0901941	0.0139452	0.124705	0.127167	0.00226006	0.0814632
73	PLCg-N --- TOTAL	0.331157	0.42404	0.462161	0.561699	0.648055	0.723422	0.900083	0.873487	0.832762	0.527934	0.536762	0.510203	0.483506	0.526689	0.492184	0.585029	0.708115	0.530826	0.486287	0.570096	0.698686	0.77514				0.0308538	0.0730066	0.0898496	0.122369	0.112432	0.122319	0.112872	0.105509	0.111411	0.101645	0.0618464	0.0423342	0.0675455	0.0535337	0.0837499	0.0986211	0.0633481	0.0660545	0.0337595	0.0616886	0.026935	0.109887
74	PLCg-NC --- TOTAL	0.217284	0.308456	0.417172	0.450279	0.558063	0.689067	0.869666	0.760966	0.708111	0.611955	0.603974	0.592214	0.587373	0.661452	0.575106	0.754405	0.64148	0.517714	0.55866	0.673287	0.769419	0.867095				0.00183952	0.0387554	0.0281078	0.0396129	0.100065	0.0347849	0.0339607	0.0103813	0.0354045	0.0304923	0.0620319	0.0740452	0.0515498	0.0207269	0.0408077	0.0543437	0.033509	0.0649319	0.02457	0.0605362	0.0628436	0.0144798
75	pY --- EGFR	0.0804798	0.239746	0.367506	0.471558	0.523545	0.775206	0.966039	0.981305	0.933894	0.847217	0.843539	0.776297	0.816898	0.801606	0.770517	0.870012	0.845832	0.741698	0.757994	0.837367	0.851333	0.772488				0.0601693	0.0417314	0.109919	0.0659598	0.0961481	0.0575547	0.0187804	0.101059	0.0313763	0.0627933	0.0175944	0.094409	0.113466	0.0612996	0.0823969	0.0656649	0.0652787	0.0683331	0.0471659	0.0394921	0.0673434	0.100925
76	pY --- GAB1	0.457106	0.453245	0.581237	0.702899	0.777281	0.933056	0.962569	0.850494	0.691324	0.419982	0.436557	0.399264	0.43774	0.387126	0.326986	0.365164	0.393284	0.420438	0.484504	0.50792	0.522083	0.528942				0.0667993	0.0243097	0.0422564	0.0289076	0.0263454	0.0186368	0.014896	0.0599937	0.0263795	0.0262192	0.0894844	0.0596719	0.0232819	0.074981	0.0513286	0.0660484	0.0187206	0.0406363	0.0717105	0.0501309	0.0371275	0.0479424
77	pY --- p130cas A	0.933201	0.874771	0.82797	0.858857	0.820818	0.878735	0.751181	0.673414	0.609889	0.54562	0.612134	0.644431	0.662584	0.687088	0.648032	0.609476	0.740123	0.784239	0.884821	0.902412	0.907222	0.921274				0.0196987	0.0163291	0.022675	0.0490666	0.105422	0.0553797	0.0349803	0.022184	0.0212984	0.0468827	0.0321436	0.0470543	0.0633805	0.146546	0.0301745	0.0746878	0.0836457	0.0867966	0.0937489	0.0524105	0.072472	0.0665692
78	pY --- SHC1	0.240172	0.333842	0.415155	0.481228	0.541749	0.778464	0.96502	0.962825	0.854646	0.785485	0.758976	0.709821	0.763929	0.752871	0.762359	0.78292	0.783383	0.678465	0.658429	0.683292	0.69961	0.631278				0.022577	0.0144301	0.0225512	0.0368165	0.092651	0.0440895	0.035649	0.0417804	0.0486522	0.0178852	0.058847	0.0711647	0.0480678	0.0716234	0.0441458	0.0603346	0.0471504	0.0665673	0.0389016	0.0254299	0.0448412	0.0598618
79	pY --- TOTAL	0.393075	0.459531	0.538048	0.611274	0.633353	0.81867	0.95821	0.95822	0.875465	0.789687	0.780859	0.754172	0.79624	0.767279	0.748852	0.802445	0.821421	0.765317	0.791623	0.845442	0.852879	0.805901				0	0	0	0	0	0	0	0	0	0	0	0	0	0	0	0	0	0	0	0	0	0
80	RASGAP C --- GAB1	0.539771	0.764647	0.671199	0.71069	1	0.906534	0.599388	0.636538	0.824038	0.512272	0.483856	0.463685	0.475683	0.577776	0.451666	0.515932	0.413979	0.59942	0.542365	0.354652	0.264584	0.601386				0.0247914	0.200105	0.104313	0.206828	0.323324	0.197583	0.154861	0.238175	0.0184354	0.0980077	0.124472	0.0771728	0.0501224	0.0592778	0.096471	0.0516861	0.0100085	0.0723148	0.112524	0.0444502	0.128602	0.022448
81	RASGAP C --- p130cas A	0.861808	0.799895	0.865302	0.657552	0.6563	0.46594	0.373003	0.238175	0.431329	0.29193	0.284196	0.375461	0.517739	0.570956	0.577895	0.502499	0.650505	0.782608	0.745898	0.728195	0.528867	0.977552				0.121735	0.20412	0.38588	0.249435	0.137825	0.232164	0.257132	0.235363	0.211702	0.212094	0.25654	0.228101	0.21409	0.327131	0.0813404	0.199524	0.100433	0.214076	0.109308	0.0241292	0.0694776	0.250663
82	RASGAP C --- p130cas B	0.611223	0.79588	0.433504	0.408201	0.643931	0.295349	0.435349	0.273789	0.384295	0.298197	0.280296	0.292068	0.414133	0.517273	0.317414	0.391442	0.405671	0.486265	0.461993	0.446256	0.38934	0.749337				0.0380255	0.170801	0.325978	0.257279	0.157457	0.213519	0.270877	0.311945	0.210147	0.176118	0.19376	0.148604	0.138438	0.185176	0.127415	0.00304587	0.0898151	0.115559	0.0440294	0.188068	0.0660982	0.301363
83	RASGAP C --- TOTAL	0.597818	0.765942	0.674022	0.538998	0.590652	0.363109	0.465908	0.334188	0.483938	0.307627	0.274776	0.311251	0.451165	0.510727	0.466813	0.297901	0.365041	0.572247	0.426863	0.37217	0.287624	0.698637				0.050545	0.190749	0.228912	0.381667	0.242503	0.0393297	0.0578509	0.162514	0.0387417	0.167927	0.122532	0.134253	0.269811	0.3151	0.232437	0.199857	0.0769116	0.0873642	0.00867278	0.0114479	0.145924	0.00324596
84	RASGAP N --- EGFR	0.122955	0.335452	0.413373	0.618333	0.550801	0.511616	0.638292	0.556918	0.59299	0.481273	0.431326	0.565892	0.530407	0.591014	0.510648	0.63748	0.634515	0.537818	0.562288	0.766209	0.854076	0.971587				0.0954705	0.100141	0.165433	0.0392531	0.0856063	0.105599	0.101428	0.190629	0.0226192	0.00250478	0.057383	0.058896	0.0805301	0.142647	0.0547776	0.221705	0.145393	0.197586	0.172062	0.166828	0.314746	0.13008
85	RASGAP N --- GAB1	0.256237	0.275899	0.385491	0.880257	0.906938	0.894401	0.851935	0.809371	0.678298	0.328715	0.239942	0.204609	0.402307	0.408157	0.29133	0.469175	0.384106	0.350913	0.498325	0.520452	0.681732	0.601201				0.0726924	0.114596	0.18124	0.145649	0.136172	0.0746055	0.0279867	0.0323139	0.0160943	0.0465287	0.0425138	0.0698475	0.0360874	0.0365666	0.0280634	0.0163323	0.0214688	0.0391023	0.00103273	0.0230451	0.0153697	0
86	RASGAP N --- p130cas A	0.634944	0.567412	0.510182	0.517531	0.395732	0.217364	0.177816	0.156795	0.149495	0.151228	0.139307	0.181426	0.260689	0.323095	0.304473	0.279791	0.377321	0.425942	0.661075	0.709238	0.794777	1				0.0828521	0.0655275	0.135956	0.0293756	0.037045	0.11783	0.0242621	0.142573	0.0449578	0.0154019	0.0683249	0.119593	0.0309833	0.0871274	0.0598644	0.0376239	0.0450221	0.0119501	0.13738	0.157271	0.00417626	0
87	RASGAP N --- p130cas B	0.507355	0.511294	0.450188	0.579315	0.539611	0.389776	0.447069	0.42245	0.335561	0.305225	0.177385	0.142441	0.34431	0.327662	0.297518	0.422417	0.435288	0.454513	0.834669	0.816949	0.87696	1				0.0442912	0.120871	0.204392	0.216432	0.176811	0.0906336	0.0532505	0.0991134	0.0616019	0.111151	0.0989317	0.112513	0.134634	0.16032	0.135387	0.0943211	0.0216783	0.020685	0.0139559	0.0509156	0.0944386	0
88	RASGAP N --- TOTAL	0.389338	0.452677	0.478439	0.626804	0.55434	0.45367	0.51121	0.458761	0.436844	0.339816	0.302062	0.36139	0.423533	0.477108	0.423041	0.511838	0.538816	0.5106	0.666632	0.775682	0.872574	1				0.06209	0.0738898	0.0183266	0.0441854	0.0605799	0.0161455	0.0885648	0.089051	0.072075	9.90408e-06	0.0952031	0.136947	0.0685219	0.0990492	0.166822	0.143225	0.124017	0.158498	0.126952	0.0286204	0.103582	0.0278598
89	RASGAP NC --- EGFR	0.361068	0.401852	0.496998	0.612607	0.700882	0.685267	0.911435	0.858548	0.737297	0.658334	0.586742	0.570378	0.622134	0.734971	0.572512	0.777642	0.648751	0.63214	0.711488	0.71015	0.896418	0.913267				0.394027	0.156251	0.116205	0.00267147	0.12465	0.283536	0.191705	0.0051874	0.0204046	0.0186359	0.00275902	0.0572536	0.102349	0.103799	0.185898	0.0500975	0.0412405	0.102417	0.0770316	0.0545264	0.114348	0.0438543
90	RASGAP NC --- GAB1	0.605973	0.459333	0.467712	0.557496	0.631289	0.716464	0.724108	0.517663	0.445337	0.30595	0.268882	0.264278	0.446731	0.459154	0.487016	0.485987	0.435529	0.429866	0.481344	0.452756	0.505949	0.422922				0.154142	0.0543448	0.0148954	0.0188121	0.0425976	0.0455441	0.0159272	0.036907	0.0302295	0.0162126	0.0410859	0.114033	0.0762216	0.14468	0.176925	0.146575	0.136883	0.140733	0.151443	0.12964	0.12248	0.0449867
91	RASGAP NC --- p130cas A	0.831598	0.794034	0.72075	0.709682	0.649587	0.467938	0.425214	0.309272	0.28424	0.272121	0.260999	0.357436	0.462226	0.532557	0.579383	0.521795	0.593535	0.655728	0.848557	0.746588	0.868176	0.955013				0.265698	0.180184	0.113867	0.125071	0.0173716	0.0288807	0.0610032	0.0166127	0.0382174	0.083179	0.0198588	0.0999104	0.16073	0.100213	0.247454	0.0137085	0.141288	0.0579592	0.0872355	0.0404372	0.0874377	0.0484813
92	RASGAP NC --- p130cas B	0.672564	0.507498	0.584216	0.582489	0.769604	0.593584	0.569577	0.433884	0.397451	0.387457	0.222775	0.29712	0.473141	0.525801	0.596865	0.546023	0.594802	0.566427	0.826044	0.711471	0.912562	0.951519				0.173553	0.0668561	0.0650472	0.0190655	0.014087	0.0433862	5.43499e-06	0.0552581	0.0559411	0.00739094	0.00155172	0.0740258	0.0809376	0.0729308	0.164565	0.0943948	0.0928926	0.0940807	0.0805853	0.0627002	0.0653607	0.0456006
93	RASGAP NC --- TOTAL	0.754775	0.660563	0.666993	0.740432	0.788062	0.666511	0.728111	0.621348	0.519693	0.491865	0.372415	0.435516	0.575689	0.683303	0.652685	0.725338	0.697007	0.723483	0.852887	0.789624	0.934639	0.954399				0.0233173	0.0337762	0.0107819	0.0491052	0.0844618	0.0652748	0.0337835	0.0244436	0.0901178	0.0779331	0.0649795	0.0575655	0.0247216	0.0329145	0.0828527	0.103392	0.0477842	0.0463847	0.0468275	0.07088	0.0510914	0.0120262
94	SHC PTB --- EGFR	0.0788807	0.272671	0.363785	0.494795	0.555449	0.736267	0.935434	0.755982	0.820825	0.661409	0.672242	0.598644	0.630534	0.727342	0.677586	0.812369	0.783256	0.589211	0.577048	0.73298	0.703057	0.786579				0.0742076	0.07508	0.0197173	0.0483122	0.0652881	0.05612	0.0619242	0.0177225	0.057687	0.0756181	0.0622115	0.0377158	0.0317379	0.0325396	0.0568405	0.0919856	0.0881302	0.0322928	0.0266357	0.0533303	0.0396403	0.0115435
95	SHC1-PTB --- TOTAL	0.272479	0.438067	0.41684	0.530734	0.578825	0.747179	0.876782	0.777548	0.766205	0.65064	0.625867	0.566986	0.613096	0.701591	0.692362	0.823979	0.830418	0.606284	0.64207	0.732415	0.70593	0.776101				0.0267508	0.0515093	0.0450499	0.0806381	0.108183	0.175514	0.145831	0.103173	0.0499245	0.0849593	0.0799669	0.139064	0.133719	0.221577	0.105999	0.156491	0.0094363	0.0447572	0.0967704	0.140755	0.190189	0.213122
96	SHIP2 --- EGFR	0.180951	0.213972	0.305968	0.472133	0.542349	0.57769	0.845349	0.88614	0.925061	0.555377	0.427196	0.421566	0.430195	0.567231	0.366979	0.552311	0.603014	0.433591	0.35698	0.426699	0.524814	0.534909				0.0769214	0.0299144	0.0320621	0.0509452	0.0924024	0.0650485	0.0605263	0.0215955	0.0960502	0.0355849	0.0795519	0.0937233	0.0664547	0.0751004	0.100181	0.153801	0.127033	0.162694	0.166004	0.172033	0.118542	0.184895
97	SHIP2 --- GAB1	0.535262	0.431855	0.441728	0.63971	0.893036	0.891971	0.812663	0.632106	0.675089	0.398846	0.34714	0.30873	0.432431	0.400066	0.3269	0.417898	0.419673	0.4238	0.450207	0.483246	0.524797	0.634368				0.0426191	0.0999456	0.104899	0.0912992	0.0605759	0.0418801	0.040993	0.0460407	0.0843148	0.0166851	0.022261	0.0487637	0.0509858	0.10517	0.0733789	0.0419981	0.0514504	0.0583376	0.116686	0.143288	0.166051	0.236478
98	SHIP2 --- p130cas A	0.916927	0.710255	0.617394	0.655097	0.614744	0.525596	0.397152	0.33747	0.379089	0.27219	0.292804	0.299985	0.41273	0.393754	0.328969	0.360646	0.454548	0.533164	0.604796	0.586906	0.673569	0.763522				0.0120472	0.075209	0.0556753	0.0602837	0.0786379	0.114495	0.106499	0.0890584	0.121816	0.0496767	0.0451509	0.102999	0.0859126	0.171781	0.082498	0.0838983	0.0209805	0.0661534	0.105915	0.128536	0.141009	0.193719
99	SHIP2 --- TOTAL	0.667898	0.56991	0.567469	0.70376	0.792534	0.759482	0.780714	0.704834	0.782548	0.494225	0.425299	0.423104	0.531908	0.575683	0.43069	0.547432	0.615235	0.561744	0.565997	0.608785	0.724834	0.806281				0.0350172	0.00238975	0.137189	0.0673919	0.21475	0.0328712	0	0.0303447	0.111789	0.127505	0.0621005	0.135922	0.0982646	0.306827	0.0125959	0.110763	0.0191874	0.0258397	0.0386144	0.0427616	0.0613718	0.0503587
100	SHP2 N --- EGFR	0.294984	0.246352	0.365112	0.473727	0.485885	0.668363	1	0.811255	0.676303	0.544294	0.366044	0.492222	0.438984	0.451	0.36876	0.517803	0.312047	0.227236	0.267849	0.265897	0.353891	0.328226				0.0354583	0.00177328	0.0176128	0.0535913	0.011181	0.0191739	0	0.0174393	0.0703422	0.00407307	0.0124919	0.0198446	0.0508582	0.0504331	0.00857493	0.0233702	0.0286578	0.00948071	0.0260229	0.00677547	0.0141394	0.0227936
101	SHP2 N --- GAB1	0.102352	0.139811	0.237528	0.51209	0.718072	0.965477	1	0.820693	0.649389	0.474572	0.397205	0.342588	0.373641	0.372644	0.33645	0.466781	0.341398	0.296257	0.266785	0.277044	0.30816	0.280779				0.0472224	0.00373523	0.00111359	0.0290098	0.0442035	0.0305035	0	0.0265144	0.0484901	0.0058094	0.0183931	0.0339056	0.0679628	0.115049	0.00562945	0.0449116	0.0283104	0.0103836	0.0334628	0.0118375	0.0347433	0.0407594
102	SHP2 N --- TOTAL	0.212551	0.218256	0.310911	0.543109	0.680427	0.920576	1	0.82668	0.678114	0.519473	0.422088	0.405806	0.428976	0.422049	0.376185	0.520537	0.381379	0.329957	0.308369	0.320345	0.354459	0.323222				0.0086298	0.0348468	0.11648	0.103446	0.164395	0.102143	0.223844	0.197811	0.145589	0.117488	0.0955728	0.0949379	0.0833026	0.205923	0.164291	0.203611	0.176843	0.131041	0.10424	0.125167	0.204117	0.243668
103	SHP2 NC --- EGFR	0.0382962	0.181296	0.308307	0.33028	0.675179	0.46949	0.700237	0.638804	0.692105	0.426929	0.377545	0.364879	0.333754	0.467303	0.41436	0.511208	0.479797	0.377603	0.316022	0.429439	0.635975	0.74073				0.0179831	0.0266924	0.0319823	0.0445658	0.191836	0.0387223	0.0664743	0.0927409	0.0579561	0.0331856	0.0450342	0.0592937	0.0279949	0.0930735	0.103484	0.12653	0.13475	0.123999	0.102794	0.0642952	0.05881	0.0812011
104	SHP2 NC --- GAB1	0.0720383	0.144593	0.245327	0.430846	0.479257	0.933653	0.933526	0.848369	0.876885	0.638628	0.536782	0.505747	0.585406	0.573934	0.527182	0.7224	0.637268	0.514897	0.464728	0.481001	0.558521	0.548033				0.0551559	0.0396175	0.0276723	0.0140324	0.113727	0.0326082	0.0773745	0.0879083	0.0337511	0.0223154	0.0313305	0.0366965	0.0126235	0.0717759	0.0927862	0.117728	0.116546	0.0892467	0.0594403	0.0661089	0.0634544	0.117195
105	SHP2 NC --- TOTAL	0.211885	0.309809	0.421911	0.52533	0.57509	0.836763	0.902502	0.84502	0.933291	0.686637	0.60857	0.619844	0.679365	0.649776	0.670331	0.793112	0.714769	0.629466	0.64969	0.662167	0.794792	0.789718				0.0921541	0.151908	0.143055	0.139925	0.107776	0.0886733	0.0468818	0.106308	0.153778	0.205917	0.144054	0.163289	0.204563	0.211914	0.19218	0.180862	0.164622	0.149247	0.141591	0.171483	0.183322	0.170004
106	VAV2 --- EGFR	0.158928	0.240613	0.387396	0.463712	0.527194	0.618775	0.957246	0.83227	0.67844	0.545477	0.563965	0.552336	0.470115	0.537488	0.476774	0.599472	0.56525	0.519701	0.437221	0.542556	0.668021	0.791748				0.0681066	0.00361109	0.00228264	0.0287459	0.00155039	0.0437687	0.0236927	0.0946522	0.0200178	0.0196231	0.0108661	0.0167655	0.0034312	0.0373823	0.0323876	0.0120502	0.0122014	0.0348914	0.0675159	0.0235641	0.0754473	0.027405
107	VAV2 --- GAB1	0.654316	0.732662	0.730709	0.825463	0.784396	0.956231	0.943986	0.905348	0.862866	0.909366	0.740651	0.721635	0.674414	0.725963	0.739623	0.719757	0.690208	0.659013	0.711109	0.68691	0.661778	0.699669				0.11216	0.147203	0.125967	0.125509	0.0969743	0.0900483	0.0349275	0.0793151	0.118097	0.160601	0.110171	0.120799	0.152313	0.154509	0.147977	0.127082	0.117285	0.111124	0.119076	0.126008	0.128738	0.118638
108	VAV2 --- TOTAL	0.241738	0.310692	0.436543	0.516012	0.572696	0.681561	0.965072	0.845365	0.694823	0.576429	0.58198	0.564357	0.484194	0.545643	0.499096	0.600366	0.571202	0.530849	0.476988	0.560178	0.66499	0.783214				0.0370335	0.0665043	0.0650965	0.0577641	0.0128085	0.00105909	0.0334929	0.153068	0.167887	0.047053	0.0237198	0.0393312	0.102583	0.0257566	0.0836573	0.0180673	0.0145437	0.018684	0.00474642	0.0121502	0.0292792	0.097579
109	YES --- EGFR	0.130046	0.170027	0.288561	0.339413	0.464343	0.730593	0.966507	0.846932	0.633751	0.372585	0.222002	0.252846	0.217494	0.304923	0.196588	0.308897	0.232859	0.219065	0.230724	0.320436	0.369613	0.370919				0.0174614	0.132568	0.168784	0.179252	0.000156403	0.0975647	0.0252725	0.0175745	0.0831971	0.00725577	0.00841067	0.0346496	0.106869	0.0144233	0.0943046	0.0183851	0.0444479	0.00241652	0.0130189	0.104202	0.179082	0.0703454
110	YES --- GAB1	0.828159	0.867432	0.743326	0.767332	0.988856	0.781271	0.659757	0.60087	0.444918	0.400584	0.302108	0.360865	0.429711	0.502651	0.454802	0.574068	0.560085	0.624032	0.740421	0.727659	0.798869	0.929655				0.00903099	0.107204	0.135914	0.160848	0.0455563	0.0723518	0.0471454	0.0713172	0.0505016	0.0487437	0.00475031	0.0629167	0.11142	0.045659	0.149076	0.0843352	0.0747309	0.0949507	0.0944802	0.0319488	0.0325687	0
111	YES --- p130cas A	0.832798	0.738169	0.575481	0.594532	0.605595	0.448599	0.363022	0.332868	0.300187	0.291871	0.244404	0.329372	0.439137	0.454499	0.466274	0.483789	0.561085	0.664602	0.790726	0.849721	0.853653	1				0.0310083	0.0206913	0.0406002	0.0254348	0.0173152	0.0111354	0.0914227	0.132369	0.145764	0.0386694	0.0393362	0.00107472	0.0703625	0.0145078	0.0452248	0	0.0190078	0.0847552	0.171772	0.0161077	0.0485831	0.0113203
112	YES --- SHC1	0.0310083	0.152483	0.253623	0.365267	0.459262	0.581487	0.732106	0.839628	0.679194	0.770051	0.638969	0.69594	0.674398	0.933489	0.752929	1	0.78686	0.722632	0.686841	0.621191	0.64244	0.486427				0.0228841	0.0745268	0.125516	0.160399	0.026484	0.111359	0.114201	0.198521	0.181495	0.0778258	0.0352651	0.0830184	0.149742	0.0587953	0.154261	0.0909322	0.0810765	0.0718251	0.0714398	0.0255341	0.0332061	0
113	YES --- TOTAL	0.745505	0.728554	0.646843	0.683882	0.798855	0.749922	0.760681	0.73476	0.585651	0.490013	0.3781	0.455667	0.524136	0.611775	0.544266	0.659061	0.64334	0.700991	0.809996	0.851406	0.892558	1
	Phosphopeptides	Data									Std. Dev.
		0	0.16	0.5	1	1.5	3	10	30		0	0.16	0.5	1	1.5	3	10	30
1	BLANK	#N/A	#N/A	#N/A	#N/A	#N/A	#N/A	#N/A	#N/A		#N/A	#N/A	#N/A	#N/A	#N/A	#N/A	#N/A	#N/A
2	PLCG1 --- iGTAEPDyGALYEGR	0.249483	0.182955	0.463502	0.629476	0.673287	0.576921	0.895699	1		0.168425	0.117995	0.115067	0.0746933	0.0506684	0.0499001	0.0976128	0.277998
3	PLCG1 --- yQQPFEDFR	0.640417	0.356591	0.602096	0.742302	0.737836	0.743635	0.977337	1		0.394613	0.365237	0.127826	0.0346581	0.271812	0.348283	0.125675	0.124703
4	RPS10 --- iAIyELLFk	0.768209	0.233588	0.717322	1	0.931941	0.755283	0.786762	0.785495		0.607574	0.093236	0.00990485	0.122267	0.241678	0.205427	0.129721	0.00818792
5	AFAP1L2 --- dNHLHFyQDR	0.363609	0.320608	0.4921	0.640801	0.728725	0.785697	1	0.916582		0.00278927	0.0156702	0.0494252	0.0736323	0.0675342	0.0563799	0.15293	0.000258388
6	AFAP1L2 --- sSSSDEEyIYMNk	0.256008	0.163918	0.305018	0.408535	0.655741	0.663866	0.835397	1		0.0629289	0.0118844	0.137225	0.143698	0.0236148	0.0302676	0.229013	0.0728414
7	TNK2 --- aLPQNDDHyVmQEHR	0.502087	0.495411	0.678363	0.943401	0.934269	0.94021	1	0.990022		0.32977	0.317404	0.0489261	0.0966536	0.223685	0.279416	0.00488943	0.00639595
8	TNK2 --- aLPQNDDHyVMQEHR	0.835397	0.621615	0.677314	0.919907	0.900416	0.729395	0.999209	1		0.11197	0.169775	0.0643506	0.0146166	0.00493389	0.102355	0.0393266	0.0952633
9	ENO1 --- aAVPSGASTGIyEALELR	0.473642	0.208586	0.390055	0.55567	0.538064	0.38835	0.738008	1		0.0567775	0.136375	0.0437736	0.0155731	0.007261	0.0223105	0.0472285	0.0524295
10	ANKS1A --- eEDEHPyELLLTAETk	0.588446	0.314888	0.605933	0.968312	1	0.815169	0.99115	0.960174		0.0554552	0.23902	0.0260534	0.184637	0.249512	0.182845	0.100958	0.247615
11	ANXA1 --- qAWFIENEEQEyVQTVk	0.574193	0.233685	0.376469	0.558326	0.522756	0.482817	0.752631	1		0.127853	0.177736	0.00773308	0.0799045	0.0563029	0.061125	0.0251833	0.250615
12	ANXA2 --- ayTNFDAER	0.230855	0.169427	0.459483	0.587703	0.662754	0.515784	0.836931	1		0.109441	0.0521902	0.0778298	0.114345	0.124422	0.113483	0.134091	0.385106
13	ANXA2 --- ayTNFDAERDALNIETAIk	0.751891	0.615532	0.569591	0.914952	0.78292	0.584062	0.94964	1		0.0535481	0.0521117	0.0370666	0.0159581	0.103763	0.0598032	0.0671931	0.0447853
14	ANXA2 --- rAEDGSVIDyELIDQDAR	0.644141	0.15053	0.562523	0.763682	0.809281	0.697372	1	0.810289		0.376753	0.0886296	0.152577	0.133831	0.013202	0.250433	0.232629	0.104671
15	ANXA2 --- sYSPyDMLESIR	0.49567	0.410513	0.498992	0.66305	0.601389	0.608275	0.738298	1		0.0693325	0.157563	0.130308	0.0497478	0.0462085	0.00305172	0.0301083	0.0264257
16	ANO1 --- ySTLPAEDR	0.326728	0.0971982	0.571612	0.798949	0.803707	0.673368	0.952753	1		0.0257695	0.0765075	0.101342	0.0814237	0.11779	0.0303647	0.141856	0.0391776
17	AP2B1 --- dSDyYNMLLk	0.62377	0.428896	0.452537	0.508564	0.487681	0.522101	0.95342	1		0.00519025	0.155314	0.0499631	0.0309118	0.0342854	0.0192803	0.0227397	0.161441
18	BCAR1 --- eETyDVPPAFAk	0.227652	0.201444	0.569515	0.532045	0.572037	0.530116	0.709299	1		0.150568	0.110456	0.174993	0.0496962	0.0233277	0.0937939	0.0500777	0.103378
19	BCAR1 --- gPNGRDPLLEVyDVPPSVEk	0.688659	0.355441	0.578796	0.691829	0.752146	0.650856	0.875915	1		0.117114	0.0764711	0.0359962	0.00803951	0.00877912	0.0859501	0.0953773	0.0650728
20	BCAR1 --- hLLAPGPQDIyDVPPVR	0.574523	0.478531	0.500001	0.734353	0.749575	0.69893	0.869394	1		0.245743	0.120019	0.0753412	0.0882694	0.109109	0.132352	0.0439735	0.155346
21	BCAR1 --- rPGPGTLyDVPR	0.241357	0.256485	0.379004	0.49226	0.47544	0.360188	0.610634	1		0.122361	0.119847	0.0259046	0.0623249	0.013284	0.0332361	0.161292	0.122625
22	BCAR1 --- vGQGYVYEAAQPEQDEyDIPR	0.568121	0.368546	0.586717	0.708622	0.624249	0.65527	0.651787	1		0.101662	0.130296	0.0123127	0.0299253	0.000462465	0.0816139	0.123415	0.208232
23	BCAR1 --- vLPPEVADGGVVDSGVyAVPPPAER	0.682928	0.510009	0.550987	0.732798	0.729432	0.579592	0.823513	1		0.00376333	0.0110776	0.0277327	0.107186	0.0741125	0.0997939	0.0114656	0.30545
24	CTNND1 --- fHPEPyGLEDDQR	0.79278	0.388265	0.562909	0.87223	0.78479	0.595418	0.961946	1		0.016286	0.359917	0.0389929	0.0629075	0.106225	0.0499396	0.0266219	0.0589446
25	CTNND1 --- hyEDGYPGGSDNYGSLSR	0.707172	0.565575	0.567864	0.899812	1	0.73806	0.756156	0.719977		0.11067	0.0853577	0.0215895	0.221967	0.262288	0.107386	0.175104	0.376204
26	CTNND1 --- hYEDGYPGGSDNyGSLSR	0.308091	0.114008	0.493757	0.838821	0.752388	0.70529	0.983227	1		0.0955574	0.00269082	0.0873147	0.0152773	0.0183862	0.0298031	0.19867	0.00820496
27	CTNND1 --- sLDNNySTPNER	0.826185	0.683185	0.654774	0.654803	0.70923	0.557432	0.873186	1		0.0794272	0.0245685	0.129725	0.00736441	0.0152256	0.0186688	0.0357411	0.0312471
28	CAV1 --- yVDSEGHLyTVPIR	0.286945	0.342801	0.470734	0.618653	0.619584	0.739206	0.744568	1		0.0287544	0.0457863	0.0180734	0.042504	0.0269755	0.0419432	0.00714638	0.09115
29	CAV1 --- yVDSEGHLYTVPIR	0.466959	0.00728805	0.249642	0.398072	0.393047	0.597871	1	0.756769		0.26677	0.00623126	0.147969	0.161332	0.0338324	0.208105	0.322755	0.0852733
30	CFL1 --- hELQANcyEEVkDR	0.409938	0.266246	0.516193	0.638968	0.878969	0.707656	0.902316	1		0.212079	0.0627243	0.0895984	0.105327	0.123587	0.036142	0.149458	0.160541
31	CRKL --- tLyDFPGNDAEDLPFk	0.46615	0.173274	0.585146	0.815797	0.723571	0.598516	0.987402	1		0.463867	0.171009	0.0751363	0.209394	0.170501	0.143161	0.185976	0.000980481
32	CRKL --- tLyDFPGNDAEDLPFkk	0.517788	0.421302	0.491099	0.550231	0.57158	0.633495	0.829976	1		0.0152548	0.0911886	0.0153199	0.020172	0.082794	0.112644	0.0356128	0.0582339
33	CDK1 --- iGEGtYGVVYk	0.277966	0.200354	0.468875	0.584226	0.747144	0.592344	0.873174	1		0.116179	0.145196	0.161965	0.118033	0.0230078	0.0571418	0.276853	0.34467
34	CDK1 --- iGEGTyGVVYk	0.476686	0.466056	0.593282	0.614603	0.617806	0.61201	1	0.99704		0.149355	0.169621	0.133839	0.0408527	0.00557479	0.0305203	0.243615	0.213958
35	DSG2 --- vYAPASTLVDQPyANEGTVVVTER	0.132306	0.037589	0.416427	0.608037	0.631894	0.741626	1	0.766507		0.0972161	0.014395	0.145276	0.30016	0.258587	0.0288951	0.432059	0.218038
36	DSP --- gVITDQNSDGycQTGTMSR	0.388815	0.17772	0.568161	0.634292	0.674604	0.657772	0.80079	1		0.0439843	0.0232344	0.0570781	0.0522587	0.0839151	0.154855	0.013112	0.0491025
37	DSP --- yGDGIQLTR	0.43591	0.449416	0.708604	0.671863	0.659365	0.871655	1	0.992202		0.0196624	0.0167843	0.159455	0.0208472	0.0297346	0.0203223	0.0740195	0.0509781
38	ADAM9 --- eVPIyANR	0.531212	0.235326	0.343746	0.430126	0.32403	0.301782	0.552963	1		0.277879	0.0311089	0.0158749	0.0751793	0.0198001	0.0100443	0.0576072	0.352191
39	DLG3 --- rDNEVDGQDyHFVVSR	0.27435	0.0820615	0.286274	0.341177	0.39384	0.391014	1	0.687189		0.13615	0.0709689	0.0726251	0.0974014	0.129547	0.0576992	0.370918	0.051536
40	DAPP1 --- kVEEPSIyESVR	0.881568	0.480899	0.829138	0.92419	0.998715	0.945792	0.996258	1		0.585596	0.380202	0.00283025	0.178047	0.190161	0.357308	0.246369	0.008917
41	DYRK1A --- iYQyIQSR	0.384682	0.267381	0.429333	0.583959	0.605389	0.616615	0.910001	1		0.0851598	0.175589	0.14568	0.176805	0.118154	0.00954798	0.0804959	0.0463006
42	CBL --- dLPPPPPPDRPySVGAESRPQR	0.590917	0.450212	0.572295	0.686505	0.942639	0.76917	1	0.95196		0.316884	0.201732	0.115322	0.0192474	0.170931	0.279962	0.104845	0.0589525
43	EPHA2 --- qSPEDVyFSk	0.851212	0.0258928	0.646184	0.907667	0.91189	0.768336	0.969224	1		0.19092	0.0112223	0.0229538	0.0184624	0.0466059	0.00437236	0.0141167	0.156019
44	EPHA2 --- tYVDPHTyEDPNQAVLk	0.41354	0.197106	0.375341	0.452522	0.461338	0.493912	0.667232	1		0.0696711	0.0945914	0.0339828	0.0153391	0.0323552	0.147296	0.0358577	0.289751
45	EPHA2 --- vLEDDPEATyTTSGGk	0.471191	0.327014	0.360816	0.419541	0.355651	0.548536	1	0.934781		0.269729	0.326284	0.100183	0.100285	0.00345547	0.14919	0.595477	0.048359
46	EPHA2 --- vLEDDPEATyTTSGGkIPIR	0.278099	0.374461	0.585417	1	0.956892	0.672485	0.761909	0.690518		0.168124	0.147395	0.00488149	0.160472	0.269355	0.0818777	0.118874	0.0724291
47	EPHA3 --- vLEDDPEAAyTTR	0.699989	0.535833	0.589833	0.903724	0.853679	0.843657	0.846632	1		0.193966	0.248164	0.0745448	0.151087	0.204943	0.146019	0.0370975	0.0517227
48	EPHB2 --- iyIDPFTYEDPNEAVR	0.514691	0.476232	0.375629	0.454656	0.640517	0.603742	0.724314	1		0.151859	0.0812049	0.0380669	0.0474122	0.10715	0.228268	0.0551788	0.0474224
49	EPHB2 --- iYIDPFTyEDPNEAVR	0.668221	0.530275	0.456461	0.613996	0.561041	0.41226	0.743464	1		0.126578	0.0980065	0.0406074	0.00525042	0.0314392	0.080292	0.0221271	0.170337
50	EPHB4 --- vYIDPFTyEDPNEAVR	0.564487	0.681457	0.645244	0.66982	0.639026	0.650448	0.759562	1		0.197625	0.364352	0.0790524	0.0994616	0.0605565	0.0998462	0.109139	0.113922
51	EGFR --- gSHQISLDNPDyQQDFFPk	0.329554	0.286239	0.467195	0.661097	0.700352	0.680186	0.801976	1		0.0900388	0.128175	0.0563657	0.243013	0.211038	0.0970353	0.0192478	0.408486
52	EGFR --- gSTAENAEyLR	0.50144	0.327962	0.424581	0.505916	0.498266	0.559159	0.788202	1		0.162351	0.103886	0.107466	0.122268	0.288867	0.241011	0.327534	0.529419
53	EGFR --- ySSDPTGALTEDsIDDTFLPVPEYINQSVPk	0.877012	0.721398	0.59646	0.645616	1	0.56819	0.93694	0.97386		0.0346394	0.0471407	0.0669724	0.0249504	0.238273	0.0406503	0.00570199	0.168798
54	EGFR --- ySSDPTGALTEDSIDDTFLPVPEyINQSVPk	0.284124	0.236144	0.243044	0.349663	0.329162	0.383155	0.823125	1		0.209291	0.186419	0.123789	0.145789	0.0436297	0.0520437	0.358716	0.402245
55	EGFR --- ySSDPTGALTEDSIDDTFLPVPEYINQSVPk	0.539336	0.326392	0.487147	0.618125	0.663594	0.56165	1	0.734142		0.126952	0.138192	0.037894	0.0384543	0.0601164	0.0667731	0.121618	0.0171975
56	EIF4B --- aRPATDSFDDyPPR	0.495257	0.39888	0.555391	0.615287	0.602476	0.656329	0.926774	1		0.196114	0.152691	0.0577475	0.0829754	0.0815506	0.0317612	0.104727	0.169061
57	FLOT1 --- vSAQyLSEIEMAk	0.254733	0.160538	0.441194	0.582938	0.609454	0.803411	0.796179	1		0.00990665	0.0332977	0.0986951	0.141948	0.00911864	0.225901	0.0558343	0.0848493
58	FAK1 --- tHAVSVSETDDyAEIIDEEDTYTMPSTR	0.534008	0.497912	0.572485	0.731719	0.685763	0.706299	0.765418	1		0.26287	0.256955	0.0609962	0.0418097	0.185664	0.148092	0.133423	0.0718324
59	FYB --- tTAVEIDyDSLk	0.240171	0.242974	0.408768	0.541652	0.609509	0.5445	0.827946	1		0.119363	0.150549	0.0954805	0.125983	0.140342	0.0165982	0.0405638	0.0347323
60	FGD6 --- hYEEIPEyENLPFIMAIR	0.436533	0.414365	0.40498	0.52926	0.654649	0.791769	0.968085	1		0.170407	0.164678	0.0865868	0.0115804	0.0582237	0.230171	0.32111	0.199414
61	GSK3B --- gEPNVSyIcSR	0.44574	0.453601	0.482764	0.59823	0.537453	0.572511	0.802725	1		0.0354216	0.0714823	0.0700057	0.073557	0.037898	0.0709645	0.0316115	0.181078
62	GAB1 --- dASSQDcyDIPR	0.444908	0.376685	0.330723	0.524151	0.495507	0.391449	0.719956	1		0.170862	0.214282	0.110484	0.0598885	0.0635442	0.0847181	0.189024	0.0984529
63	GAB1 --- gDkQVEyLDLDLDSGk	0.563928	0.197121	0.556997	0.912358	0.847978	0.646979	0.820984	1		0.166956	0.131159	0.107697	0.0731617	0.211228	0.0766293	0.073337	0.0625233
64	GAB1 --- sSGSGSSVADERVDyVVVDQQk	0.112184	0.0836932	0.0967132	0.182179	0.304815	0.636166	0.333045	1		0.0745345	0.0832379	0.0637836	0.145596	0.130335	0.254605	0.152448	0.39533
65	GAB1 --- tASDTDSSycIPTAGMSPSR	0.519451	0.254109	0.443474	0.428346	0.469285	0.685627	1	0.934859		0.072165	0.137228	0.0681099	0.149701	0.148484	0.013118	0.335138	0.109339
66	GAB1 --- vSPSSTEADGELyVFNTPSGTSSVETQMR	0.264427	0.145593	0.495265	0.637369	0.734434	0.527783	0.867409	1		0.0725937	0.0445457	0.0984538	0.0499015	0.0148277	0.00090992	0.111724	0.139853
67	HIPK2 --- aVcSTyLQSR	0.234334	0.169527	0.284089	0.496066	0.694579	0.792034	0.781581	1		0.169655	0.0846015	0.0510976	0.116939	0.16758	0.291761	0.0645335	0.0514855
68	HIPK3 --- tVcSTyLQSR	0.110563	0.0791289	0.494307	0.62102	0.721415	0.857854	1	0.87172		0.0351507	0.0233293	0.215817	0.180686	0.0589272	0.223354	0.147778	0.0724759
69	ITSN2 --- eEPEALyAAVNk	0.747948	0.524616	0.663471	0.76951	0.978464	0.778086	0.907521	1		0.170887	0.026899	0.0937796	0.0172241	0.100203	0.0578453	0.0350578	0.1104
70	ITSN2 --- rEEPEALyAAVNk	0.406634	0.391491	0.350973	0.421208	0.42241	0.411674	0.755228	1		0.0899694	0.133552	0.0467857	0.0107522	0.0203221	0.0921302	0.0150441	0.153563
71	JUP --- tTTYTQGVPPSQGDLEyQMSTTAR	0.527375	0.356184	0.414	0.812525	1	0.555133	0.746021	0.928924		0.122522	0.248188	0.00999042	0.201197	0.207623	0.0523688	0.0453275	0.0551418
72	KRT5 --- sLyNLGGSk	0.296382	0.28359	0.435683	0.724157	1	0.792344	0.759386	0.802309		0.371013	0.3267	0.0345691	0.243893	0.367119	0.22623	0.112457	0.109884
73	LSR --- sRDDLyDQDDSRDFPR	0.29625	0.226928	0.321724	0.568614	0.727561	0.966125	0.957386	1		0.037794	0.0280673	0.121648	0.039224	0.0183244	0.0748113	0.218806	0.104694
74	MPP5 --- vyESIGQYGGETVk	0.020761	0.0190814	0.33446	0.373781	0.574053	0.503148	0.930047	1		0.0169583	0.0163022	0.285585	0.311872	0.0652906	0.173366	0.1892	0.13634
75	MARVELD2 --- rYDEVPSDLPyQDTTIR	0.187418	0.170822	0.153003	0.15361	0.152314	0.142671	0.300819	1		0.103024	0.0739711	0.107001	0.0960739	0.120309	0.0248045	0.0525577	0.577742
76	MAPK1 --- vADPDHDHTGFLTEyVATR	0.708999	0.390861	0.341823	0.771391	0.935519	1	0.705347	0.944719		0.599112	0.267862	0.0502878	0.0231196	0.0717488	0.40608	0.0386908	0.377622
77	MAPK14 --- hTDDEmTGyVATR	0.183589	0.0471765	0.216391	0.34995	0.62845	0.469704	0.805168	1		0.00226462	0.0193328	0.00306381	0.0321915	0.0100187	0.0814158	0.0974609	0.0307889
78	MAPK14 --- hTDDEMTGyVATR	0.29253	0.230791	0.491844	0.689516	0.684503	0.680711	0.939345	1		0.136589	0.118604	0.0847101	0.0388551	0.0744924	0.0302896	0.0818222	0.0833134
79	MAPK3 --- iADPEHDHTGFLTEyVATR	0.42646	0.287864	0.428843	0.715074	0.625782	0.471474	0.797477	1		0.408693	0.277447	0.0908335	0.0356967	0.0812557	0.0449418	0.0889607	0.344451
80	MPZL1 --- sESVVyADIR	0.362789	0.277261	0.444163	0.50246	0.601041	0.825257	0.755493	1		0.185524	0.163598	0.0581454	0.045285	0.0632541	0.262414	0.12257	0.0359903
81	MYH9 --- tQLEELEDELQATEDAk	0.350594	0.188023	0.633493	0.914353	1	0.723974	0.798964	0.959545		0.00281896	0.140604	0.0100386	0.149971	0.0558898	0.101569	0.0111014	0.246651
82	TYK2 --- lLAQAEGEPcyIR	0.928983	0.59421	0.606287	0.821562	0.807824	0.582126	0.86371	1		0.146568	0.220224	0.0686028	0.0452308	0.00650135	0.0940145	0.0424712	0.0898063
83	OCLN --- nVSAGTQDVPSPPSDyVER	0.0879983	0.181569	0.419986	0.959895	1	0.895327	0.556756	0.560967		0.0394165	0.157674	0.108163	0.144081	0.249266	0.21888	0.0511286	0.255845
84	ZDHHC5 --- vSGVGGTTyEISV	0.381222	0.429262	0.454467	0.555383	0.469417	0.648747	0.558401	1		0.0321918	0.0349648	0.0032845	0.0690967	0.0581246	0.0576033	0.0716175	0.124306
85	PARD3 --- eRDyAEIQDFHR	0.0966777	0.0729254	0.154073	0.271614	0.482319	0.378197	0.835202	1		0.0120051	0.027966	0.0167689	0.120828	0.278523	0.22796	0.32539	0.33465
86	PXN --- vGEEEHVySFPNk	0.652642	0.317778	0.416776	0.600907	0.563336	0.73406	0.971209	1		0.191673	0.0195242	0.0880529	0.115277	0.0788007	0.147316	0.200407	0.145605
87	PDLIM1 --- vTPPEGyEVVTVFPk	0.282361	0.28981	0.570187	0.550471	0.648723	0.717298	0.807458	1		0.114986	0.105448	0.0473682	0.046638	0.0263048	0.0269695	0.0941982	0.166968
88	PHACTR4 --- fNEyVEVTDAQDYDRR	0.501789	0.248684	0.787427	1	0.95189	0.992849	0.765109	0.744087		0.0726093	0.00445615	0.423307	0.0236716	0.100215	0.262847	0.225101	0.127398
89	INPPL1 --- tLSEVDyAPAGPAR	0.556166	0.270543	0.372587	0.723205	0.894309	0.658389	1	0.87453		0.0622818	0.0743098	0.0489272	0.0469588	0.0263897	0.0681348	0.0429848	0.0152362
90	PGAM2 --- hyGGLTGLNk	0.540142	0.483156	0.624309	0.869424	0.862961	0.662185	0.935346	1		0.0320659	0.0237033	0.134727	0.031106	0.065781	0.0565794	0.0339166	0.0653247
91	PKP3 --- aDyDTLSLR	0.372472	0.199463	0.2691	0.454206	0.451309	0.351454	1	0.828982		0.236225	0.12365	0.0991726	0.238642	0.271683	0.198891	0.618602	0.388218
92	PKP3 --- lGPGGLDDRySLVSEQLEPAATSTYR	0.107977	0.0919689	0.559044	0.815723	1	0.856919	0.892839	0.884508		0.0983578	0.0448554	0.130946	0.0820314	0.130879	0.26014	0.127274	0.0716177
93	PKP3 --- nLIyDNADNk	0.286038	0.27697	0.217477	0.419158	0.538524	0.405296	0.801113	1		0.114873	0.0880471	0.0569364	0.0584541	0.0769938	0.0108444	0.158781	0.247369
94	PKP3 --- ySLVSEQLEPAATSTYR	0.236898	0.182975	0.357686	0.626924	0.7247	0.46917	0.764697	1		0.19659	0.138722	0.0196509	0.0795922	0.0335672	0.041922	0.180466	0.206432
95	PLEKHA56 --- sEDIyADPAAYVmR	0.282975	0.182652	0.430085	1	0.792935	0.491562	0.736036	0.67309		0.225122	0.181489	0.0134033	0.041419	0.0413588	0.0715325	0.205844	0.05986
96	PLEKHA6 --- sEDIyADPAAYVMR	0.0988993	0.0741939	0.368297	0.563684	0.845887	0.770288	0.930561	1		0.0488726	0.032556	0.105553	0.0628332	0.185553	0.0983602	0.0212612	0.175694
97	PLEKHA7 --- dLEyLDLk	0.211917	0.156676	0.183511	0.272076	0.377411	0.354308	0.920648	1		0.152785	0.108633	0.0735357	0.154425	0.0782116	0.0978224	0.260741	0.404671
98	PVRL1 --- rPyFTVDEAEAR	0.960085	0.551466	0.61607	0.780829	0.909777	0.676193	1	0.946482		0.0827363	0.33154	0.0301675	0.200772	0.162526	0.0714655	0.0457362	0.00491802
99	PVRL2 --- yHELPTLEER	0.378652	0.205095	0.367785	0.600274	0.581891	0.885267	1	0.924665		0.323628	0.162442	0.017307	0.0290181	0.162677	0.30816	0.0768903	0.0153321
100	NA --- yDIVHAVGER	0.210729	0.134092	0.492039	0.588838	0.579416	0.663794	0.898601	1		0.179052	0.113829	0.0370265	0.0947374	0.0747324	0.0950261	0.0815809	0.262991
101	ATP8B1 --- gyADLISSGR	0.653719	0.728146	0.784053	0.632648	0.707914	0.50265	0.765311	1		0.0140902	0.087756	0.0285728	0.0803055	0.113202	0.0572066	0.0515327	0.0969431
102	CDV3 --- lQLDNQyAVLENQk	0.461973	0.18123	0.637786	0.923053	0.840905	0.669795	0.994064	1		0.143741	0.1779	0.0242236	0.052356	0.00236331	0.182879	0.0900643	0.0302448
103	PRKCD --- rSDSASSEPVGIyQGFEk	0.0858829	0.0489078	0.286818	0.504276	0.394965	0.414017	1	0.711954		0.0854283	0.0485724	0.0415732	0.157008	0.181768	0.0643358	0.243541	0.0671425
104	ERBB2IP --- rAQIPEGDyLSYR	0.357317	0.241011	0.49416	0.85085	0.766208	0.501034	0.743349	1		0.274444	0.177846	0.11513	0.00268907	0.00619856	0.0450551	0.0217932	0.305011
105	PPP1R14B --- vyFQSPPGAAGEGPGGADDEGPVRR	0.228521	0.120797	0.48985	0.741845	0.787379	0.733775	0.839478	1		0.161338	0.0487313	0.0964982	0.00886786	0.0965774	0.0158131	0.0612286	0.124239
106	SCRIB --- qkyFELEVR	0.219219	0.112577	0.515256	0.601712	0.614512	0.527928	0.823969	1		0.185368	0.0934362	0.112411	0.0437582	0.00321387	0.0140212	0.00507712	0.134793
107	PTK2B --- qMVEDyQWLR	0.54107	0.361333	0.548145	0.48547	0.706039	0.539568	0.884424	1		0.0395404	0.0149675	0.0645805	0.0475341	0.0666784	0.113191	0.0981791	0.111426
108	PTK6 --- lSSFTSyENPT	0.123991	0.0921479	0.415165	0.548369	0.773167	0.642588	0.875741	1		0.0359977	0.0150578	0.258723	0.32246	0.222248	0.101564	0.152633	0.152782
109	PEAK1 --- acSVEELyAIPPDADVAk	0.419597	0.298438	0.297174	0.752105	0.71982	0.552477	0.858969	1		0.214091	0.0641116	0.100959	0.114746	0.000602959	0.197954	0.0208323	0.317389
110	RBCK1 --- nSQEAEVScPFIDNTyScSGk	0.32496	0.320352	0.377672	0.48056	0.469645	0.404947	0.603952	1		0.18577	0.222756	0.023081	0.0361759	0.0278976	0.0484703	0.0741372	0.423851
111	G3BP1 --- sSsPAPADIAQTVQEDLR	0.787744	0.573406	0.599012	0.733754	0.847966	0.679397	0.754272	1		0.0820218	0.0415646	0.0340578	0.0653728	0.0564322	0.110819	0.0970638	0.0972112
112	RAB7A --- qETEVELyNEFPEPIkLDk	0.496388	0.288734	0.418371	0.830426	1	0.608538	0.898522	0.84561		0.0265985	0.116928	0.11045	0.145112	0.0118141	0.162839	0.106766	0.117669
113	ERBB2 --- gTPTAENPEyLGLDVPV	0.546572	0.23808	0.655271	1	0.914978	0.723166	0.905616	0.939857		0.40563	0.201368	0.100478	0.0515437	0.227641	0.0468233	0.0922965	0.129928
114	ERBB3 --- sLEATDSAFDNPDyWHSR	0.171448	0.193755	0.371654	0.704581	1	0.716799	0.582672	0.57326		0.0731782	0.142684	0.0749233	0.264122	0.0383157	0.107671	0.0459452	0.146593
115	PTPRA --- vVQEYIDAFSDyANFk	0.378011	0.43618	0.771555	0.841109	0.861164	0.756512	0.836016	1		0.313853	0.370918	0.051292	0.0256886	0.03624	0.19035	0.219024	0.213552
116	ARHGEF5 --- aLVSSESyLQR	0.22773	0.204999	0.569188	0.791401	0.877237	1	0.874288	0.980776		0.216234	0.188756	0.0761311	0.154633	0.16241	0.092617	0.0205766	0.101377
117	ARHGEF5 --- dySTVSASPTALSTLk	0.316718	0.192832	0.280668	0.637354	0.961762	0.601765	0.935186	1		0.103576	0.00516611	0.0845389	0.169262	0.0808402	0.0418346	0.118994	0.204542
118	ARHGEF5 --- lINSSQLLYQEySDVVLNk	0.790663	0.582585	0.485013	0.734635	1	0.875249	0.859705	0.993365		0.303432	0.209903	0.0453186	0.124852	0.205012	0.172993	0.0101358	0.0247046
119	ARHGEF5 --- dVcDyAIETMPSFPk	0.302933	0.253651	0.484388	0.899679	0.713635	0.87431	0.948528	1		0.252941	0.20077	0.10901	0.10604	0.291797	0.139372	0.0390045	0.0472322
120	SERINC5 --- yAAPELEIAR	0.621014	0.442636	0.323026	0.704293	0.623786	0.428891	0.90312	1		0.445019	0.404671	0.0770751	0.10993	0.153548	0.19326	0.279934	0.259922
121	PKN2 --- sQSEYkPDTPQSGLEySGIQELEDRR	0.390587	0.27905	0.548549	0.61575	0.592875	0.58155	0.747306	1		0.234821	0.17078	0.0744013	0.0664752	0.0733889	0.0538854	0.1642	0.0267503
122	PRPF4B --- lcDFGSASHVADNDITPyLVSR	0.423589	0.128696	0.233892	0.273208	0.396117	0.441852	1	0.934303		0.18522	0.00293921	0.0321412	0.0688804	0.147047	0.023887	0.227372	0.207857
123	SHB --- aGkGESAGyMEPYEAQR	0.0846233	0.0872877	0.145331	0.282276	0.351779	0.252974	0.870793	1		0.0430578	0.0437098	0.111133	0.253837	0.277079	0.214537	0.434899	0.508454
124	SHB --- dkVTIADDySDPFDAk	0.89307	0.943607	0.628281	0.762718	0.762145	0.61104	0.800906	1		0.140617	0.0357415	0.153924	0.223546	0.0653957	0.0813875	0.0152447	0.042959
125	SHB --- gESAGyMEPYEAQR	0.048479	0.0294944	0.19349	0.221632	0.195448	0.26182	1	0.577232		0.031265	0.000337635	0.0162669	0.0232499	0.028266	0.0081351	0.04449	0.00977163
126	SHB --- vTIADDySDPFDAk	0.178305	0.106595	0.493029	0.517869	0.620566	0.84435	0.89334	1		0.0897056	0.0534069	0.0996631	0.125841	0.0726028	0.265736	0.0736813	0.0370596
127	SHCA --- eLFDDPSyVNVQNLDk	0.0423571	0.0639154	0.295601	0.496114	0.557677	0.416088	0.874691	1		0.00361677	0.000492032	0.171466	0.179701	0.0961937	0.154162	0.187638	0.41076
128	KIAA1217 --- nVyYELNDVR	0.385907	0.139012	0.604817	0.714825	0.63919	0.622802	0.765454	1		0.146581	0.0724357	0.0184015	0.0197649	0.0960418	0.0906486	0.0281027	0.0339428
129	STAT5B --- aVDGyVkPQIk	0.568761	0.305093	0.397293	0.586529	0.854549	0.734553	0.895907	1		0.035983	0.15282	0.0337727	0.0690225	0.0193766	0.00545472	0.136983	0.0802274
130	ATP1A1 --- gIVVyTGDR	0.179763	0.10948	0.399565	0.46763	0.51974	0.462528	0.759006	1		0.134377	0.0871864	0.0472237	0.127219	0.116425	0.0453009	0.145929	0.303032
131	CTTN --- gPVSGTEPEPVySmEAADYR	0.0265865	0.0214015	0.212209	0.281047	0.327955	0.288158	0.849167	1		0.00201192	0.00949921	0.181741	0.239941	0.101237	0.107546	0.266361	0.356616
132	CTTN --- gPVSGTEPEPVySMEAADYR	0.370718	0.0232025	0.426182	0.73397	0.721995	0.629843	0.950393	1		0.3245	0.00930484	0.0355858	0.200941	0.0183552	0.100309	0.0599507	0.391717
133	CTTN --- lPSSPVyEDAASFk	0.38012	0.233734	0.54442	0.649956	0.733166	0.523563	0.745596	1		0.0295004	0.0162917	0.0957963	0.0781438	0.0204383	0.0355859	0.0201705	0.0258384
134	CTTN --- nASTFEDVTQVSSAyQk	0.196126	0.140268	0.163907	0.28424	0.298326	0.201422	0.389196	1		0.0741978	0.133172	0.0887769	0.0986533	0.0727357	0.0162025	0.0776507	0.373683
135	ST5 --- sTLEENAyEDIVGDLPk	0.352683	0.206571	0.476338	0.486502	0.616493	0.659609	0.78132	1		0.258138	0.154066	0.15982	0.0747354	0.0172375	0.0195683	0.0390653	0.101778
136	STX4 --- nILSSADyVER	0.197588	0.158072	0.293532	0.365066	0.3107	0.452127	0.958544	1		0.0486753	0.0613121	0.0476192	0.121065	0.044934	0.035037	0.0102012	0.0362377
137	TNS3 --- qQQMVVAHQySFAPDGEAR	0.204971	0.164306	0.231319	0.524039	0.466059	0.457677	0.831329	1		0.153509	0.0927351	0.152729	0.142166	0.149664	0.129277	0.00543027	0.0275646
138	TOM1L2 --- kTVTyEDPQAVGGLASALDNR	0.469057	0.412383	0.510703	1	0.865161	0.53523	0.65868	0.766342		0.0972008	0.122234	0.0278785	0.206186	0.00479893	0.0328594	0.0707381	0.0184498
139	TOM1L2 --- tVTyEDPQAVGGLASALDNR	0.392333	0.266943	0.300526	0.526706	0.580983	0.628104	0.807095	1		0.310454	0.234801	0.0143787	0.0519395	0.0528069	0.260326	0.110958	0.0836031
140	FRK --- hGHyFVALFDYQAR	0.41129	0.108269	0.151309	0.541928	0.532164	0.72404	1	0.800169		0.181964	0.0664858	0.0346745	0.198035	0.00868004	0.102226	0.274652	0.112961
141	FRK --- wkLEDYFETDSSySDANNFIR	0.576333	0.406965	0.487962	0.782508	0.925155	0.464795	1	0.83144		0.145867	0.216548	0.138398	0.0746404	0.188714	0.125812	0.154707	0.483647
142	LCK --- lIEDNEyTAR	0.34333	0.16352	0.676886	1	0.828934	0.687992	0.897611	0.902771		0.342903	0.121695	0.157938	0.117683	0.0722345	0.225268	0.0418905	0.263599
143	LYN --- vENcPDELyDIMk	0.284975	0.0899292	0.497381	0.531644	0.70216	0.48555	0.692154	1		0.256972	0.0582514	0.0701718	0.157614	0.0777656	0.0921384	0.135523	0.0624586
144	SGK223 --- qEDAPVVyLGSFR	0.430074	0.0147798	0.549902	0.766199	0.628875	0.582777	0.794647	1		0.389396	0.00522508	0.0439423	0.00342538	0.100237	0.061227	0.212409	0.0958343
145	PTPN11 --- iQNTGDyYDLYGGEk	0.647706	0.469411	0.496234	1	0.653449	0.93942	0.812096	0.888958		0.638978	0.464871	0.168875	0.0446114	0.222861	0.0578599	0.453824	0.36076
146	PTPN11 --- vyENVGLMQQQk	0.379677	0.144429	0.264455	0.724014	0.633556	0.799152	1	0.874595		0.347781	0.136751	0.0487365	0.271099	0.00637728	0.209506	0.182147	0.308864
147	C11orf52 --- hVHLENATEyATLR	0.498141	0.242078	0.257432	0.750533	0.684589	1	0.756531	0.816194		0.296969	0.0199058	0.0957712	0.429485	0.0393116	0.171382	0.349536	0.320713
	In vivo Normalized Fluoresence
1	Blank	#N/A	#N/A	#N/A	#N/A	#N/A	#N/A	#N/A	#N/A	#N/A	#N/A	#N/A	#N/A	#N/A	#N/A	#N/A	#N/A	#N/A	#N/A	#N/A	#N/A	#N/A	#N/A	#N/A	#N/A	#N/A	#N/A	#N/A	#N/A	#N/A	#N/A	#N/A	#N/A	#N/A	#N/A	#N/A	#N/A	#N/A	#N/A	#N/A	#N/A	#N/A	#N/A	#N/A	#N/A	#N/A	#N/A	#N/A	#N/A
2	ABL	0.878974	0.878024	0.888376	0.889782	0.886763	0.888733	0.893929	0.891534	0.897789	0.897175	0.90059	0.906212	0.907488	0.911368	0.91115	0.906033	0.910616	0.907736	0.909636	0.913417	0.909953	0.91604	0.922424	0.920385	0.921355	0.923641	0.922909	0.921721	0.918762	0.922186	0.91993	0.911536	0.924284	0.926155	0.935221	0.931658	0.938388	0.926125	0.93433	0.934677	0.942654	0.942684	0.934162	0.936607	0.937695	0.938626	0.933667	0.942832
3	ARG	0.694363	0.698639	0.696184	0.704716	0.718245	0.723873	0.734607	0.731189	0.741472	0.739292	0.749363	0.757002	0.748563	0.757055	0.787598	0.783773	0.782961	0.77863	0.7784	0.765233	0.791474	0.79471	0.804531	0.803808	0.761907	0.791565	0.800725	0.802093	0.82091	0.832738	0.843765	0.852315	0.8621	0.883982	0.901227	0.888154	0.8621	0.891867	0.888154	0.892766	0.898256	0.895277	0.897211	0.9067	0.903036	0.920763	0.93714	0.93261
4	CRK	0.272958	0.263496	0.258832	0.25589	0.295548	0.245257	0.302592	0.269322	0.267113	0.260117	0.302421	0.320641	0.303773	0.286171	0.301021	0.302659	0.320298	0.310522	0.332502	0.340555	0.35513	0.332083	0.356205	0.346705	0.338261	0.392579	0.361136	0.345791	0.374749	0.390465	0.367857	0.402517	0.442651	0.397862	0.395987	0.400089	0.394692	0.378109	0.413693	0.417834	0.387438	0.409276	0.418414	0.414502	0.419109	0.407448	0.39315	0.415701
5	EAT2	0.527609	0.585506	0.639932	0.695425	0.740329	0.729299	0.768123	0.730807	0.760609	0.773393	0.759138	0.782019	0.812509	0.796934	0.81579	0.829809	0.855886	0.846147	0.891505	0.897067	0.907815	0.885886	0.87576	0.922352	0.915102	0.945366	0.896115	0.953229	0.943725	0.970265	0.95189	0.914358	0.884113	0.962194	0.912585	0.936702	0.887752	0.904487	0.936296	0.940727	0.944338	0.949627	0.955161	0.912689	0.922352	0.93096	0.94809	0.991836
6	FYN	0.947093	0.969002	0.906133	0.906259	0.962412	0.918982	0.923497	0.940746	0.958808	0.950988	0.88527	0.971288	0.943885	0.96906	1	0.984428	0.950688	0.940339	0.910077	0.87745	0.914621	0.904941	0.910096	0.913982	0.933953	0.881753	0.909922	0.871501	0.936463	0.902838	0.88683	0.943217	0.900464	0.933914	0.938866	0.928662	0.903206	0.927499	0.879611	0.884292	0.896113	0.868429	0.908584	0.893516	0.941075	0.958352	0.893536	0.910057
7	GRB 7	0.530995	0.521178	0.519941	0.50223	0.504953	0.521249	0.538088	0.538685	0.546998	0.609308	0.566614	0.534813	0.549303	0.541729	0.587663	0.574241	0.566418	0.603256	0.622907	0.520991	0.563774	0.58817	0.555159	0.585375	0.587378	0.524088	0.542663	0.611417	0.632965	0.649145	0.679094	0.635884	0.648424	0.720418	0.704825	0.696503	0.711108	0.787241	0.749637	0.802896	0.777014	0.79073	0.749192	0.771808	0.721174	0.747119	0.756642	0.770606
8	GRB14	0.548159	0.638231	0.62533	0.679344	0.72593	0.689173	0.700696	0.786012	0.767583	0.758331	0.706746	0.691798	0.796632	0.83499	0.772637	0.82463	0.817603	0.782205	0.780213	0.825189	0.890837	0.867996	0.873376	0.884434	0.897986	0.86619	0.832561	0.831704	0.897911	0.908336	0.930238	0.880943	0.890121	0.88044	0.910486	0.892745	0.840054	0.896255	0.8748	0.908178	0.89201	0.882591	0.951106	0.91609	0.864366	0.933858	0.898004	0.920334
9	GRB2	0.0555143	0.0525238	0.047619	0.0740762	0.0658571	0.0782667	0.071219	0.0675429	0.0849238	0.0765333	0.111638	0.092381	0.0887714	0.0995238	0.116657	0.1228	0.135962	0.137314	0.139762	0.124819	0.173038	0.160457	0.175267	0.189124	0.189848	0.196619	0.20921	0.19619	0.202162	0.231495	0.249124	0.234619	0.25921	0.268781	0.304486	0.309133	0.31181	0.315114	0.334848	0.360962	0.375886	0.380724	0.402838	0.405514	0.424657	0.4486	0.443533	0.452838
10	NCK1	0.851861	0.904097	0.873226	0.935369	0.980697	1	0.897547	0.838845	0.798884	0.823068	0.888977	0.854996	0.827234	0.904344	0.820675	0.839169	0.835429	0.863097	0.860644	0.81501	0.821722	0.83381	0.864554	0.86791	0.864137	0.832575	0.843913	0.842678	0.826765	0.857722	0.799906	0.825394	0.795971	0.853735	0.911253	0.907394	0.889761	0.81202	0.819874	0.77757	0.780569	0.766156	0.72197	0.776216	0.763174	0.747108	0.806355	0.771079
11	p85a N	0.497932	0.493204	0.521913	0.544845	0.521646	0.543568	0.58178	0.555149	0.61168	0.588509	0.581103	0.588957	0.612347	0.636509	0.628989	0.601719	0.604426	0.658889	0.66761	0.627416	0.654905	0.64584	0.672814	0.697834	0.678285	0.646079	0.679982	0.68633	0.697558	0.68877	0.702009	0.700618	0.684243	0.721806	0.693469	0.696271	0.753508	0.715287	0.75123	0.745434	0.729603	0.709415	0.74024	0.714505	0.745568	0.707976	0.736971	0.754127
12	p85a NC	0.82587	0.814281	0.819738	0.79033	0.802535	0.794545	0.80496	0.787132	0.813547	0.813968	0.810545	0.776071	0.813909	0.797283	0.824755	0.814505	0.842495	0.80142	0.808755	0.80098	0.81652	0.809508	0.81608	0.83916	0.825655	0.82276	0.811611	0.829752	0.833469	0.829488	0.834339	0.84585	0.848432	0.854662	0.849332	0.86229	0.859033	0.864686	0.884373	0.883933	0.877097	0.894974	0.883894	0.894554	0.872383	0.895815	0.888001	0.915717
13	PLCg N	0.23077	0.269484	0.245576	0.298736	0.276195	0.263299	0.239105	0.281475	0.304007	0.287152	0.274616	0.327407	0.278484	0.347226	0.326078	0.323161	0.349469	0.281567	0.309739	0.340847	0.354241	0.328727	0.353576	0.313367	0.379829	0.388201	0.380115	0.390527	0.384186	0.3641	0.40933	0.400377	0.427847	0.393417	0.376718	0.391515	0.362761	0.386715	0.351306	0.347484	0.3623	0.360472	0.395078	0.401198	0.41198	0.377161	0.41366	0.404586
14	PLCg1 C	0.698601	0.696346	0.70318	0.703298	0.697819	0.69686	0.697839	0.700697	0.697315	0.700885	0.706324	0.708283	0.707917	0.712881	0.714503	0.714711	0.71123	0.719606	0.726836	0.738496	0.724245	0.723948	0.719834	0.733561	0.735539	0.73184	0.737784	0.734797	0.730228	0.745171	0.741156	0.739692	0.742353	0.752064	0.74802	0.751649	0.746408	0.751313	0.757168	0.753162	0.753667	0.747664	0.753518	0.755556	0.763161	0.760827	0.758691	0.762014
15	PLCg1 NC	0.714671	0.724149	0.744754	0.766838	0.810011	0.803679	0.797246	0.804899	0.837765	0.823697	0.847355	0.844292	0.85742	0.820904	0.834963	0.848835	0.852541	0.842877	0.854766	0.838994	0.842141	0.840735	0.812999	0.842569	0.841005	0.864691	0.841024	0.826472	0.845428	0.830968	0.846536	0.83702	0.819842	0.856768	0.92141	0.874392	0.849459	0.84067	0.861367	0.933235	0.883861	0.927127	0.861581	0.870938	0.849552	0.860715	0.86822	0.887306
16	RASGAP C	0.904767	0.854952	0.891046	0.90682	0.915659	0.908724	0.879855	0.926011	0.886818	0.899745	0.878791	0.917041	0.933674	0.904683	0.902013	0.909378	0.988417	0.930864	0.903749	0.92209	0.959696	0.898961	0.92336	0.957988	0.930314	0.917367	0.969012	0.947945	0.904785	0.906512	0.91888	0.938182	0.939778	0.949793	0.955356	0.947637	0.911142	1	0.880443	0.946909	0.933748	0.931275	0.981295	0.919608	0.902517	0.911833	0.955879	0.998805
17	RASGAP N	0.208264	0.258882	0.314633	0.349509	0.347603	0.395323	0.424764	0.425406	0.456753	0.46525	0.494866	0.500428	0.513894	0.521283	0.542052	0.553077	0.556014	0.566913	0.588401	0.615741	0.606962	0.618182	0.615508	0.619154	0.616714	0.627195	0.611415	0.655868	0.645484	0.650987	0.653923	0.662158	0.651881	0.66597	0.6572	0.688264	0.666164	0.67685	0.679912	0.705834	0.695032	0.700165	0.72597	0.722965	0.723267	0.709859	0.714059	0.733563
18	RASGAP NC	0.325051	0.325795	0.446035	0.485443	0.506973	0.540664	0.591057	0.612375	0.617753	0.651839	0.628995	0.66264	0.66617	0.63555	0.63794	0.626541	0.679509	0.663734	0.656527	0.701461	0.672136	0.694474	0.696929	0.706314	0.731851	0.703161	0.712529	0.687258	0.715103	0.681347	0.718724	0.680934	0.729829	0.671125	0.703437	0.690402	0.699907	0.735188	0.710433	0.706746	0.720692	0.721491	0.694686	0.72014	0.753923	0.742873	0.696929	0.713586
19	SCHA	0.741511	0.738696	0.740918	0.742026	0.74581	0.741253	0.742375	0.737739	0.738115	0.744742	0.748159	0.752814	0.742066	0.743349	0.742845	0.744871	0.745184	0.746253	0.750968	0.74269	0.742591	0.740758	0.744237	0.745592	0.739665	0.749761	0.752947	0.749153	0.745658	0.745305	0.738855	0.741305	0.740215	0.744003	0.747717	0.75058	0.752273	0.757476	0.755559	0.758138	0.757163	0.751299	0.763724	0.755648	0.757684	0.760021	0.766711	0.762103
20	SHCA PTB	0.448852	0.484582	0.483985	0.521204	0.551426	0.594909	0.60458	0.582783	0.635012	0.573516	0.561096	0.553679	0.610466	0.64903	0.655303	0.67091	0.667362	0.691033	0.707473	0.688469	0.710837	0.695364	0.679277	0.693497	0.706952	0.759408	0.638283	0.644901	0.599248	0.598525	0.735198	0.752966	0.71642	0.762923	0.555698	0.666428	0.815109	0.560785	0.590898	0.726688	0.750982	0.781734	0.758113	0.789092	0.782112	0.808954	0.742573	0.780927
21	SHIP2	0.524018	0.651809	0.68946	0.744546	0.789748	0.843049	0.844617	0.902801	0.880191	0.920608	0.910989	0.926746	0.933178	0.968574	0.959818	0.962034	0.948444	0.94965	0.962132	0.987508	0.977281	0.943767	0.962534	0.980537	0.962936	0.984782	0.94515	0.956269	0.955808	0.98945	0.99143	0.946062	0.982292	1	0.976948	0.944258	0.946042	0.966045	0.972781	0.951288	0.951053	0.953739	0.933237	0.909783	0.907439	0.90789	0.899144	0.913146
22	SHP2 C	0.741401	0.768232	0.787093	0.782356	0.788724	0.784836	0.797233	0.801632	0.789389	0.827566	0.829485	0.816972	0.826929	0.834657	0.847006	0.848713	0.856374	0.853209	0.853904	0.857165	0.873412	0.869418	0.884256	0.868105	0.875882	0.908095	0.891916	0.902432	0.898592	0.877406	0.895563	0.895881	0.896904	0.89892	0.896875	0.897165	0.907806	0.918833	0.916036	0.918862	0.919277	0.916817	0.922741	0.9214	0.927584	0.918467	0.922972	0.928722
23	SHP2 N	0.715556	0.705994	0.716739	0.722297	0.732684	0.728028	0.739666	0.727194	0.734109	0.729823	0.736029	0.734778	0.732334	0.755155	0.762758	0.760945	0.769663	0.780322	0.783057	0.793929	0.806459	0.808147	0.817729	0.827398	0.825827	0.831238	0.830424	0.839385	0.826283	0.846193	0.856125	0.857414	0.868277	0.879265	0.863166	0.873426	0.857143	0.896218	0.885937	0.892649	0.901445	0.905819	0.908981	0.897876	0.912026	0.917884	0.916972	0.901154
24	SHP2 NC	0.639722	0.645746	0.647731	0.652499	0.651905	0.667552	0.678042	0.683909	0.681311	0.691139	0.696841	0.708625	0.714347	0.722871	0.711943	0.716731	0.723601	0.731025	0.730081	0.735054	0.737506	0.744308	0.745884	0.758183	0.766892	0.765443	0.745534	0.767612	0.768848	0.786811	0.792134	0.790966	0.77927	0.784592	0.786607	0.777479	0.78144	0.782335	0.810155	0.81539	0.816392	0.817667	0.817258	0.800911	0.807839	0.81685	0.836262	0.835688
25	VAV2	0.264777	0.266598	0.25269	0.292518	0.287253	0.291494	0.284122	0.363285	0.31156	0.391957	0.40059	0.439622	0.468615	0.430191	0.447363	0.478577	0.528766	0.526878	0.528738	0.593537	0.539098	0.590112	0.586355	0.56683	0.61977	0.579116	0.595302	0.635576	0.62088	0.59497	0.646686	0.666989	0.641373	0.665006	0.645272	0.660082	0.690281	0.717624	0.714038	0.713279	0.679323	0.699237	0.702378	0.709114	0.695594	0.724123	0.727747	0.752396
	In vivo Time Courses (for probes listed above)
1	BLANK	#N/A	#N/A	#N/A	#N/A	#N/A	#N/A	#N/A	#N/A	#N/A	#N/A	#N/A	#N/A	#N/A	#N/A	#N/A	#N/A	#N/A	#N/A	#N/A	#N/A	#N/A	#N/A	#N/A	#N/A	#N/A	#N/A	#N/A	#N/A	#N/A	#N/A	#N/A	#N/A	#N/A	#N/A	#N/A	#N/A	#N/A	#N/A	#N/A	#N/A	#N/A	#N/A	#N/A	#N/A	#N/A	#N/A	#N/A	#N/A
2	ABL	0.16667	0.33333	0.5	0.66667	0.83333	1	1.16667	1.33333	1.5	1.66667	1.83333	2	2.16667	2.33333	2.5	2.66667	2.83333	3	3.16667	3.33333	3.5	3.66667	3.83333	4	4.16667	4.33333	4.5	4.66667	4.83333	5	5.16667	5.33333	5.5	5.66667	5.83333	6	6.16667	6.33333	6.5	6.66667	6.83333	7	7.16667	7.33333	7.5	7.66667	7.83333	8
3	ARG	0.5	0.66667	0.83333	1	1.16667	1.33333	1.5	1.66667	1.83333	2	2.16667	2.33333	2.5	2.66667	2.83333	3	3.16667	3.33333	3.5	3.66667	3.83333	4	4.16667	4.33333	4.5	4.66667	4.83333	5	5.16667	5.33333	5.5	5.66667	5.83333	6	6.16667	6.33333	6.5	6.66667	6.83333	7	7.16667	7.33333	7.5	7.66667	7.83333	8	8.16667	8.33333
4	CRK	0.03333	0.06666	0.09999	0.13332	0.16665	0.19998	0.23331	0.26664	0.29997	0.3333	0.36663	0.39996	0.43329	0.46662	0.49995	0.53328	0.56661	0.59994	0.63327	0.6666	0.69993	0.73326	0.76659	0.79992	0.83325	0.86658	0.89991	0.93324	0.96657	0.9999	1.03323	1.06656	1.09989	1.13322	1.16655	1.19988	1.23321	1.26654	1.29987	1.3332	1.36653	1.39986	1.43319	1.46652	1.49985	1.53318	1.56651	1.59984
5	EAT2	0.41667	0.5	0.58333	0.66667	0.75	0.83333	0.91667	1	1.08333	1.16667	1.25	1.33333	1.41667	1.5	1.58333	1.66667	1.75	1.83333	1.91667	2	2.08333	2.16667	2.25	2.33333	2.41667	2.5	2.58333	2.66667	2.75	2.83333	2.91667	3	3.08333	3.16667	3.25	3.33333	3.41667	3.5	3.58333	3.66667	3.75	3.83333	3.91667	4	4.08333	4.16667	4.25	4.33333
6	FYN	0.08333	0.16667	0.25	0.33333	0.41667	0.5	0.58333	0.66667	0.75	0.83333	0.91667	1	1.08333	1.16667	1.25	1.33333	1.41667	1.5	1.58333	1.66667	1.75	1.83333	1.91667	2	2.08333	2.16667	2.25	2.33333	2.41667	2.5	2.58333	2.66667	2.75	2.83333	2.91667	3	3.08333	3.16667	3.25	3.33333	3.41667	3.5	3.58333	3.66667	3.75	3.83333	3.91667	4
7	GRB 7	0.5	0.58333	0.66667	0.75	0.83333	0.91667	1	1.08333	1.16667	1.25	1.33333	1.41667	1.5	1.58333	1.66667	1.75	1.83333	1.91667	2	2.08333	2.16667	2.25	2.33333	2.41667	2.5	2.58333	2.66667	2.75	2.83333	2.91667	3	3.08333	3.16667	3.25	3.33333	3.41667	3.5	3.58333	3.66667	3.75	3.83333	3.91667	4	4.08333	4.16667	4.25	4.33333	4.41667
8	GRB14	0.08333	0.16667	0.25	0.33333	0.41667	0.5	0.58333	0.66667	0.75	0.83333	0.91667	1	1.08333	1.16667	1.25	1.33333	1.41667	1.5	1.58333	1.66667	1.75	1.83333	1.91667	2	2.08333	2.16667	2.25	2.33333	2.41667	2.5	2.58333	2.66667	2.75	2.83333	2.91667	3	3.08333	3.16667	3.25	3.33333	3.41667	3.5	3.58333	3.66667	3.75	3.83333	3.91667	4
9	GRB2	0.08333	0.16667	0.25	0.33333	0.41667	0.5	0.58333	0.66667	0.75	0.83333	0.91667	1	1.08333	1.16667	1.25	1.33333	1.41667	1.5	1.58333	1.66667	1.75	1.83333	1.91667	2	2.08333	2.16667	2.25	2.33333	2.41667	2.5	2.58333	2.66667	2.75	2.83333	2.91667	3	3.08333	3.16667	3.25	3.33333	3.41667	3.5	3.58333	3.66667	3.75	3.83333	3.91667	4
10	NCK1	0.08333	0.16667	0.25	0.33333	0.41667	0.5	0.58333	0.66667	0.75	0.83333	0.91667	1	1.08333	1.16667	1.25	1.33333	1.41667	1.5	1.58333	1.66667	1.75	1.83333	1.91667	2	2.08333	2.16667	2.25	2.33333	2.41667	2.5	2.58333	2.66667	2.75	2.83333	2.91667	3	3.08333	3.16667	3.25	3.33333	3.41667	3.5	3.58333	3.66667	3.75	3.83333	3.91667	4
11	p85a N	0.08333	0.16667	0.25	0.33333	0.41667	0.5	0.58333	0.66667	0.75	0.83333	0.91667	1	1.08333	1.16667	1.25	1.33333	1.41667	1.5	1.58333	1.66667	1.75	1.83333	1.91667	2	2.08333	2.16667	2.25	2.33333	2.41667	2.5	2.58333	2.66667	2.75	2.83333	2.91667	3	3.08333	3.16667	3.25	3.33333	3.41667	3.5	3.58333	3.66667	3.75	3.83333	3.91667	4
12	p85a NC	0.16667	0.25	0.33333	0.41667	0.5	0.58333	0.66667	0.75	0.83333	0.91667	1	1.08333	1.16667	1.25	1.33333	1.41667	1.5	1.58333	1.66667	1.75	1.83333	1.91667	2	2.08333	2.16667	2.25	2.33333	2.41667	2.5	2.58333	2.66667	2.75	2.83333	2.91667	3	3.08333	3.16667	3.25	3.33333	3.41667	3.5	3.58333	3.66667	3.75	3.83333	3.91667	4	4.08333
13	PLCg N	0.36667	0.4	0.43333	0.46667	0.5	0.53333	0.56667	0.6	0.63333	0.66667	0.7	0.73333	0.76667	0.8	0.83333	0.86667	0.9	0.93333	0.96667	1	1.03333	1.06667	1.1	1.13333	1.16667	1.2	1.23333	1.26667	1.3	1.33333	1.36667	1.4	1.43333	1.46667	1.5	1.53333	1.56667	1.6	1.63333	1.66667	1.7	1.73333	1.76667	1.8	1.83333	1.86667	1.9	1.93333
14	PLCg1 C	0.03333	0.06667	0.1	0.13333	0.16667	0.2	0.23333	0.26667	0.3	0.33333	0.36667	0.4	0.43333	0.46667	0.5	0.53333	0.56667	0.6	0.63333	0.66667	0.7	0.73333	0.76667	0.8	0.83333	0.86667	0.9	0.93333	0.96667	1	1.03333	1.06667	1.1	1.13333	1.16667	1.2	1.23333	1.26667	1.3	1.33333	1.36667	1.4	1.43333	1.46667	1.5	1.53333	1.56667	1.6
15	PLCg1 NC	0.33333	0.41667	0.5	0.58333	0.66667	0.75	0.83333	0.91667	1	1.08333	1.16667	1.25	1.33333	1.41667	1.5	1.58333	1.66667	1.75	1.83333	1.91667	2	2.08333	2.16667	2.25	2.33333	2.41667	2.5	2.58333	2.66667	2.75	2.83333	2.91667	3	3.08333	3.16667	3.25	3.33333	3.41667	3.5	3.58333	3.66667	3.75	3.83333	3.91667	4	4.08333	4.16667	4.25
16	RASGAP C	0.16667	0.33333	0.5	0.66667	0.83333	1	1.16667	1.33333	1.5	1.66667	1.83333	2	2.16667	2.33333	2.5	2.66667	2.83333	3	3.16667	3.33333	3.5	3.66667	3.83333	4	4.16667	4.33333	4.5	4.66667	4.83333	5	5.16667	5.33333	5.5	5.66667	5.83333	6	6.16667	6.33333	6.5	6.66667	6.83333	7	7.16667	7.33333	7.5	7.66667	7.83333	8
17	RASGAP N	0.16667	0.33333	0.5	0.66667	0.83333	1	1.16667	1.33333	1.5	1.66667	1.83333	2	2.16667	2.33333	2.5	2.66667	2.83333	3	3.16667	3.33333	3.5	3.66667	3.83333	4	4.16667	4.33333	4.5	4.66667	4.83333	5	5.16667	5.33333	5.5	5.66667	5.83333	6	6.16667	6.33333	6.5	6.66667	6.83333	7	7.16667	7.33333	7.5	7.66667	7.83333	8
18	RASGAP NC	0.08333	0.16667	0.25	0.33333	0.41667	0.5	0.58333	0.66667	0.75	0.83333	0.91667	1	1.08333	1.16667	1.25	1.33333	1.41667	1.5	1.58333	1.66667	1.75	1.83333	1.91667	2	2.08333	2.16667	2.25	2.33333	2.41667	2.5	2.58333	2.66667	2.75	2.83333	2.91667	3	3.08333	3.16667	3.25	3.33333	3.41667	3.5	3.58333	3.66667	3.75	3.83333	3.91667	4
19	SCHA	0.03333	0.06667	0.1	0.13333	0.16667	0.2	0.23333	0.26667	0.3	0.33333	0.36667	0.4	0.43333	0.46667	0.5	0.53333	0.56667	0.6	0.63333	0.66667	0.7	0.73333	0.76667	0.8	0.83333	0.86667	0.9	0.93333	0.96667	1	1.03333	1.06667	1.1	1.13333	1.16667	1.2	1.23333	1.26667	1.3	1.33333	1.36667	1.4	1.43333	1.46667	1.5	1.53333	1.56667	1.6
20	SHCA PTB	0.16667	0.25	0.33333	0.41667	0.5	0.58333	0.66667	0.75	0.83333	0.91667	1	1.08333	1.16667	1.25	1.33333	1.41667	1.5	1.58333	1.66667	1.75	1.83333	1.91667	2	2.08333	2.16667	2.25	2.33333	2.41667	2.5	2.58333	2.66667	2.75	2.83333	2.91667	3	3.08333	3.16667	3.25	3.33333	3.41667	3.5	3.58333	3.66667	3.75	3.83333	3.91667	4	4.08333
21	SHIP2	0.16667	0.33333	0.5	0.66667	0.83333	1	1.16667	1.33333	1.5	1.66667	1.83333	2	2.16667	2.33333	2.5	2.66667	2.83333	3	3.16667	3.33333	3.5	3.66667	3.83333	4	4.16667	4.33333	4.5	4.66667	4.83333	5	5.16667	5.33333	5.5	5.66667	5.83333	6	6.16667	6.33333	6.5	6.66667	6.83333	7	7.16667	7.33333	7.5	7.66667	7.83333	8
22	SHP2 C	0.03333	0.06667	0.1	0.13333	0.16667	0.2	0.23333	0.26667	0.3	0.33333	0.36667	0.4	0.43333	0.46667	0.5	0.53333	0.56667	0.6	0.63333	0.66667	0.7	0.73333	0.76667	0.8	0.83333	0.86667	0.9	0.93333	0.96667	1	1.03333	1.06667	1.1	1.13333	1.16667	1.2	1.23333	1.26667	1.3	1.33333	1.36667	1.4	1.43333	1.46667	1.5	1.53333	1.56667	1.6
23	SHP2 N	0.03333	0.06667	0.1	0.13333	0.16667	0.2	0.23333	0.26667	0.3	0.33333	0.36667	0.4	0.43333	0.46667	0.5	0.53333	0.56667	0.6	0.63333	0.66667	0.7	0.73333	0.76667	0.8	0.83333	0.86667	0.9	0.93333	0.96667	1	1.03333	1.06667	1.1	1.13333	1.16667	1.2	1.23333	1.26667	1.3	1.33333	1.36667	1.4	1.43333	1.46667	1.5	1.53333	1.56667	1.6
24	SHP2 NC	0.03333	0.06667	0.1	0.13333	0.16667	0.2	0.23333	0.26667	0.3	0.33333	0.36667	0.4	0.43333	0.46667	0.5	0.53333	0.56667	0.6	0.63333	0.66667	0.7	0.73333	0.76667	0.8	0.83333	0.86667	0.9	0.93333	0.96667	1	1.03333	1.06667	1.1	1.13333	1.16667	1.2	1.23333	1.26667	1.3	1.33333	1.36667	1.4	1.43333	1.46667	1.5	1.56667	1.6	1.63333
25	VAV2	0.08333	0.16667	0.25	0.33333	0.41667	0.5	0.58333	0.66667	0.75	0.83333	0.91667	1	1.08333	1.16667	1.25	1.33333	1.41667	1.5	1.58333	1.66667	1.75	1.83333	1.91667	2	2.08333	2.16667	2.25	2.33333	2.41667	2.5	2.58333	2.66667	2.75	2.83333	2.91667	3	3.08333	3.16667	3.25	3.33333	3.41667	3.5	3.58333	3.66667	3.75	3.83333	3.91667	4
	Phosphosite-specific Western	0	0.083	0.166667	0.333333	0.5	1	1.5	2	3	4	5	6	7	8	9	10	15	20	30	40	50	60
1	BLANK	#N/A	#N/A	#N/A	#N/A	#N/A	#N/A	#N/A	#N/A	#N/A	#N/A	#N/A	#N/A	#N/A	#N/A	#N/A	#N/A	#N/A	#N/A	#N/A	#N/A	#N/A	#N/A
2	EGFR pY845	0.244	0.190667	0.232	0.352	0.422667	0.486667	1	0.765333	0.612	0.441333	0.514667	0.429333	0.361333	0.562667	0.490667	0.377333	0.501333	0.458667	0.477333	0.545333	0.744	0.782667
3	EGFR pY992	0.0966667	0.199444	0.182778	0.204444	0.251667	0.352778	0.525	0.355556	0.3	0.265	0.311111	0.4	0.452778	0.463889	0.305556	0.497222	0.586111	0.5	0.538889	0.780556	0.936111	1
4	EGFR pY974	0.0552288	0.118954	0.173203	0.24183	0.350327	0.581046	1	0.603268	0.592157	0.333987	0.311765	0.384967	0.356863	0.373856	0.388235	0.456863	0.432026	0.364706	0.256209	0.347059	0.407843	0.544444
5	EGFR pY1045	0.161121	0.14641	0.222417	0.360771	0.469352	0.525394	1	0.730298	0.464098	0.527145	0.369527	0.462347	0.460595	0.521891	0.45359	0.609457	0.539405	0.518389	0.37303	0.366025	0.450088	0.58669
6	EGFR pY1086	0.0382051	0.117949	0.215385	0.296154	0.530769	0.732051	1	0.812821	0.714103	0.715385	0.501282	0.539744	0.632051	0.720513	0.707692	0.855128	0.797436	0.621795	0.5	0.601282	0.862821	0.911538
7	EGFR pY1068	0.0476923	0.173462	0.225	0.244615	0.371923	0.511538	0.665385	0.688462	0.592308	0.692308	0.611538	0.526923	0.669231	0.796154	0.646154	0.738462	0.780769	0.603846	0.738462	0.826923	0.942308	1
8	EGFR pY1173	0.0554477	0.113269	0.154261	0.229773	0.288026	0.472492	0.743258	0.622438	0.720604	0.463862	0.344121	0.366775	0.399137	0.501618	0.502697	0.559871	0.531823	0.368932	0.36246	0.504854	0.820928	1
9	pERK1	0.0723959	0.0603775	0.0796944	0.110327	0.123708	0.171889	0.378714	0.482024	0.62126	1	0.871735	0.618764	0.838407	0.882332	0.582552	0.632003	0.584153	0.490259	0.445294	0.408286	0.415637	0.559268
10	pERK2	0.314866	0.264683	0.27437	0.395212	0.32314	0.402945	0.595837	0.664889	0.799159	1	0.714097	0.588342	0.818484	0.946536	0.816806	0.639853	0.611317	0.487697	0.441089	0.414815	0.391562	0.791769
[truncated: 1,532 more columns]

## Sheet: FW Data
Protein-time(min)		EGFR - 0	EGFR - 0.083	EGFR - 0.167	EGFR - 0.333	EGFR - 0.5	EGFR - 1	EGFR - 1.5	EGFR - 2	EGFR - 3	EGFR - 4	EGFR - 5	EGFR - 6	EGFR - 7	EGFR - 8	EGFR - 9	EGFR - 10	EGFR - 15	EGFR - 20	EGFR - 30	EGFR - 40	EGFR - 50	EGFR - 60	GAB1 - 0	GAB1 - 0.083	GAB1 - 0.167	GAB1 - 0.333	GAB1 - 0.5	GAB1 - 1	GAB1 - 1.5	GAB1 - 2	GAB1 - 3	GAB1 - 4	GAB1 - 5	GAB1 - 6	GAB1 - 7	GAB1 - 8	GAB1 - 9	GAB1 - 10	GAB1 - 15	GAB1 - 20	GAB1 - 30	GAB1 - 40	GAB1 - 50	GAB1 - 60	p130CAS(A) - 0	p130CAS(A) - 0.083	p130CAS(A) - 0.167	p130CAS(A) - 0.333
SH2	n (technical replicates)
GRB2	3	0.0145922	0.168976	0.280711	0.375117	0.452305	0.557459	0.774422	0.720342	0.813612	0.715639	0.700706	0.704251	0.718852	0.809537	0.760346	0.829362	0.826394	0.752572	0.670335	0.780717	0.931262	0.996641	0	0	0	0	0	0	0	0	0	0	0	0	0	0	0	0	0	0	0	0	0	0	0	0	0	0
CRK	6	0.0254133	0.0808902	0.136134	0.227069	0.242688	0.335653	0.429925	0.481979	0.531757	0.359092	0.268257	0.269212	0.240873	0.300321	0.223687	0.311129	0.324537	0.266472	0.259293	0.3788	0.478219	0.554804	0.0995285	0.134762	0.135099	0.197517	0.31771	0.312728	0.30367	0.237083	0.194931	0.117718	0.0877293	0.0794499	0.110118	0.110336	0.108297	0.107288	0.0930597	0.091353	0.0987294	0.090638	0.0869979	0.111974	0.759559	0.854038	0.806933	0.798089
NCK1	3	0	0	0	0	0	0	0	0	0	0	0	0	0	0	0	0	0	0	0	0	0	0	0	0	0	0	0	0	0	0	0	0	0	0	0	0	0	0	0	0	0	0	0	0	0.648063	0.627027	0.544095	0.540776
SHP2-NC	3	0.0175741	0.0834778	0.13388	0.160554	0.328557	0.220483	0.34098	0.301217	0.333534	0.19378	0.176351	0.170884	0.16595	0.194351	0.182894	0.223824	0.209343	0.170858	0.148336	0.20314	0.299837	0.347932	0.0720383	0.144593	0.245327	0.430846	0.479257	0.933653	0.933526	0.848369	0.876885	0.638628	0.536782	0.505747	0.585406	0.573934	0.527182	0.7224	0.637268	0.514897	0.464728	0.481001	0.558521	0.548033	0	0	0	0
SHP2-N	2	0.0542278	0.0453425	0.0669277	0.0870638	0.0890004	0.122962	0.184076	0.149394	0.124262	0.0999305	0.0672528	0.0903281	0.0806054	0.0823908	0.0679055	0.0950883	0.0574009	0.0418815	0.0493833	0.0490326	0.0650172	0.0603154	0.102352	0.139811	0.237528	0.51209	0.718072	0.965477	1	0.820693	0.649389	0.474572	0.397205	0.342588	0.373641	0.372644	0.33645	0.466781	0.341398	0.296257	0.266785	0.277044	0.30816	0.280779	0	0	0	0
CRKL	2	0.00907593	0.0786323	0.113141	0.151213	0.174975	0.188018	0.230601	0.156944	0.187564	0.169539	0.138566	0.148257	0.15934	0.179157	0.160814	0.234708	0.26125	0.227412	0.257274	0.272554	0.363389	0.468223	0.0597512	0.0517149	0.0637691	0.112804	0.14779	0.158417	0.123637	0.101728	0.0745167	0.0465436	0.0425871	0.0429224	0.0593409	0.0668355	0.0862201	0.0560603	0.0603887	0.0707376	0.119757	0.110808	0.147524	0.132104	0.585633	0.541166	0.48803	0.567518
NCK2	2	0	0	0	0	0	0	0	0	0	0	0	0	0	0	0	0	0	0	0	0	0	0	0	0	0	0	0	0	0	0	0	0	0	0	0	0	0	0	0	0	0	0	0	0	0.697361	0.596525	0.500848	0.520336
FYN	2	0.110734	0.141756	0.245156	0.476908	0.651754	0.694966	0.948418	0.832004	0.764259	0.410651	0.353668	0.304871	0.303235	0.339701	0.274364	0.385034	0.401672	0.31549	0.285698	0.301238	0.392893	0.378145	0.124361	0.157829	0.214009	0.388483	0.624177	0.659197	0.585796	0.498021	0.424145	0.201792	0.141292	0.115762	0.236517	0.191668	0.15908	0.201579	0.208644	0.207776	0.207643	0.180015	0.266414	0.320448	0.709083	0.568704	0.587798	0.575351
RASGAP-C	2	0	0	0	0	0	0	0	0	0	0	0	0	0	0	0	0	0	0	0	0	0	0	0.539771	0.764647	0.671199	0.71069	1	0.906534	0.599388	0.636538	0.824038	0.512272	0.483856	0.463685	0.475683	0.577776	0.451666	0.515932	0.413979	0.59942	0.542365	0.354652	0.264584	0.601386	0.747768	0.718176	0.761621	0.596143
RASGAP-N	2	0.122955	0.335452	0.413373	0.618333	0.550801	0.511616	0.638292	0.556918	0.59299	0.481273	0.431326	0.565892	0.530407	0.591014	0.510648	0.63748	0.634515	0.537818	0.562288	0.766209	0.854076	0.971587	0.0388109	0.0419108	0.0725709	0.146577	0.156804	0.155608	0.13895	0.127681	0.113297	0.0552939	0.0430785	0.037192	0.0641183	0.0622538	0.0465935	0.0689113	0.0580737	0.0500835	0.076103	0.080073	0.100471	0.0953704	0.456386	0.406557	0.363519	0.369748
RASGAP-NC	2	0.205513	0.227299	0.313821	0.393257	0.452913	0.42998	0.591891	0.559222	0.478933	0.408454	0.335659	0.313063	0.365571	0.42648	0.305482	0.439786	0.365543	0.344959	0.403592	0.432074	0.525297	0.558323	0.215422	0.16481	0.168274	0.202082	0.230128	0.262692	0.264483	0.187562	0.161186	0.110687	0.0974804	0.0963931	0.163001	0.167518	0.178492	0.176671	0.15741	0.154704	0.173633	0.163511	0.182152	0.152812	0.831598	0.794034	0.72075	0.709682
p85a-N	2	0.0637335	0.137346	0.261437	0.405097	0.447682	0.511088	0.839485	0.627753	0.739118	0.463127	0.384199	0.39661	0.364522	0.423504	0.366345	0.492129	0.436773	0.382502	0.380792	0.453458	0.58947	0.687544	0.0693135	0.0947563	0.194276	0.383223	0.5454	0.747666	0.772986	0.59833	0.530581	0.318691	0.240357	0.21867	0.276109	0.263689	0.208443	0.276263	0.20453	0.188116	0.167352	0.157873	0.200048	0.253267	0.107553	0.106101	0.105563	0.0970687
p85a-NC	3	0.0421022	0.139664	0.25049	0.347621	0.422526	0.464397	0.656567	0.551484	0.590903	0.474152	0.407618	0.3991	0.42508	0.47202	0.428454	0.474414	0.409285	0.328358	0.30638	0.339854	0.443187	0.541366	0.0662595	0.0856173	0.201247	0.373497	0.500757	0.66473	0.666513	0.568016	0.461778	0.336609	0.234427	0.206809	0.244947	0.299529	0.243855	0.30634	0.219126	0.183216	0.162389	0.147889	0.173963	0.208845	0.0931334	0.0820222	0.0890889	0.0989213
p85b-NC	2	0.0584979	0.180767	0.322373	0.446503	0.557663	0.644972	0.874551	0.787523	0.919762	0.692882	0.556188	0.50141	0.613799	0.674615	0.568318	0.660996	0.578258	0.480983	0.49156	0.536427	0.664186	0.653138	0.0702762	0.128378	0.244246	0.439915	0.73749	0.947688	0.992424	0.880833	0.785553	0.573602	0.396155	0.323772	0.441185	0.451669	0.368501	0.470352	0.367606	0.297315	0.29108	0.252462	0.311973	0.312686	0.0960335	0.0829297	0.10105	0.110191
p85b-N	2	0.0567553	0.16192	0.31412	0.44869	0.515318	0.636884	0.951411	0.872169	0.913914	0.684314	0.622242	0.57023	0.632583	0.848786	0.717581	0.775825	0.640238	0.477897	0.476553	0.594596	0.678081	0.729731	0.0503033	0.0941517	0.225995	0.441269	0.577244	0.756963	0.76013	0.63214	0.601464	0.449974	0.309857	0.268475	0.314869	0.359127	0.295119	0.338916	0.279165	0.205757	0.220694	0.182101	0.266424	0.241976	0.0561904	0.0556576	0.0705769	0.0629389
PLCg-C	3	0.057965	0.206096	0.379727	0.515367	0.504246	0.489971	0.628932	0.522659	0.530972	0.440212	0.478947	0.455823	0.472603	0.577308	0.465688	0.416342	0.385278	0.279507	0.362235	0.355834	0.705225	0.660074	0.10888	0.213386	0.305635	0.452948	0.742885	0.762855	0.746513	0.694459	0.67652	0.534884	0.463243	0.384511	0.424195	0.425476	0.288971	0.436577	0.423346	0.406882	0.330195	0.347462	0.602018	0.374775	0.390672	0.376439	0.499192	0.415969
PLCg-N	3	0.167391	0.265486	0.332633	0.381009	0.464214	0.575879	0.961948	0.819166	0.842373	0.539029	0.485358	0.382903	0.354188	0.486667	0.461541	0.487836	0.67121	0.484705	0.423423	0.558286	0.733744	0.818969	0.145279	0.224163	0.27441	0.369912	0.41052	0.429647	0.367908	0.464419	0.405903	0.237768	0.244374	0.281766	0.295877	0.240877	0.238655	0.336957	0.302556	0.215099	0.200966	0.227142	0.259794	0.296287	0	0	0	0
PLCg-NC	4	0.0854692	0.231998	0.404009	0.467377	0.573758	0.67886	0.943055	0.76078	0.766787	0.681852	0.617341	0.528497	0.548816	0.612779	0.4979	0.633003	0.5262	0.439435	0.483655	0.603862	0.768839	0.898802	0.104671	0.104723	0.154516	0.232738	0.339065	0.42061	0.372684	0.340049	0.317591	0.232714	0.184802	0.167371	0.189481	0.212891	0.174236	0.23777	0.185299	0.136229	0.1624	0.170562	0.188934	0.185662	0.151549	0.161035	0.163481	0.192691
GRB7	2	0.0807626	0.22688	0.295142	0.467101	0.507316	0.669127	0.951713	0.800905	0.838938	0.796042	0.713813	0.675338	0.68687	0.862069	0.684537	0.777284	0.737504	0.582696	0.640738	0.775985	0.963003	0.912719	0.0423638	0.0398014	0.0262412	0.041591	0.0583752	0.0773885	0.0711455	0.0646995	0.0434752	0.0461735	0.0344093	0.0286444	0.0338875	0.0356574	0.0266819	0.0316174	0.0324611	0.0238632	0.0344506	0.0344305	0.0365359	0.0406232	0.166892	0.123593	0.114386	0.143418
VAV2	2	0.158928	0.240613	0.387396	0.463712	0.527194	0.618775	0.957246	0.83227	0.67844	0.545477	0.563965	0.552336	0.470115	0.537488	0.476774	0.599472	0.56525	0.519701	0.437221	0.542556	0.668021	0.791748	0.281238	0.32486	0.323261	0.369081	0.34751	0.417952	0.41503	0.412659	0.384555	0.400208	0.326594	0.31744	0.298191	0.326099	0.331525	0.320196	0.307131	0.287455	0.306459	0.307086	0.302419	0.313214	0	0	0	0
SHC PTB	3	0.0788807	0.272671	0.363785	0.494795	0.555449	0.736267	0.935434	0.755982	0.820825	0.661409	0.672242	0.598644	0.630534	0.727342	0.677586	0.812369	0.783256	0.589211	0.577048	0.73298	0.703057	0.786579	0	0	0	0	0	0	0	0	0	0	0	0	0	0	0	0	0	0	0	0	0	0	0	0	0	0
SHIP2	3	0.13565	0.153518	0.229646	0.349246	0.402512	0.410495	0.654772	0.692105	0.763925	0.449738	0.339654	0.349969	0.369816	0.467235	0.293791	0.439416	0.486301	0.336247	0.271512	0.307966	0.379684	0.396269	0.338751	0.269156	0.277416	0.413351	0.582244	0.591584	0.53273	0.41087	0.40961	0.255506	0.21094	0.198744	0.26774	0.267477	0.203242	0.244004	0.246909	0.248813	0.269864	0.285153	0.330556	0.396489	0.722617	0.594793	0.51711	0.557707
ARG	4	0.0298963	0.213952	0.338945	0.49772	0.604782	0.674418	0.941515	0.856092	0.791672	0.580507	0.550411	0.614672	0.493175	0.587854	0.513658	0.548333	0.530702	0.481578	0.428553	0.5055	0.744732	0.787693	0.0416859	0.0449914	0.0575798	0.0817232	0.15272	0.143633	0.12489	0.0907653	0.071332	0.0556171	0.0359748	0.0440125	0.0554153	0.0587409	0.045631	0.0611946	0.0492354	0.0400713	0.0494728	0.0554629	0.0658205	0.0786868	0.109022	0.0879042	0.0901075	0.0903377
ABL	2	0.0580087	0.177522	0.293407	0.479167	0.560082	0.603569	0.813991	0.721721	0.822045	0.642518	0.656801	0.688372	0.683983	0.707272	0.676669	0.724561	0.626476	0.547636	0.556445	0.726432	0.79644	0.987251	0.236789	0.207916	0.234977	0.239722	0.236108	0.20977	0.185567	0.186645	0.151436	0.14048	0.118622	0.115714	0.137012	0.154744	0.165961	0.178381	0.204602	0.259211	0.31696	0.301305	0.367719	0.628758	0.369339	0.321546	0.321716	0.322635
GRB14	3	0.04718	0.0764677	0.096756	0.110576	0.143805	0.147628	0.18402	0.174302	0.201384	0.156766	0.116267	0.130528	0.177168	0.210461	0.18322	0.166224	0.171191	0.138706	0.128918	0.171468	0.215176	0.235897	0	0	0	0	0	0	0	0	0	0	0	0	0	0	0	0	0	0	0	0	0	0	0.798351	0.721968	0.614207	0.689533
EAT2	2	0.146038	0.102319	0.125653	0.160898	0.268209	0.771658	0.895167	0.561578	0.276876	0.185387	0.0789621	0.10298	0.0480083	0.0864566	0	0.0533164	0.0764332	0.0570733	0.0897993	0.0674055	0.102722	0.103596	0.392487	0.332019	0.306417	0.356753	0.423001	0.474997	0.467311	0.445466	0.368148	0.344016	0.19358	0.190018	0.224653	0.166771	0.220812	0.330766	0.277319	0.202241	0.248046	0.0844011	0.25795	0.291408	0.6207	0.549886	0.493001	0.502682
YES	2	0.0793002	0.107603	0.172257	0.198535	0.251696	0.400616	0.522411	0.497339	0.383723	0.214391	0.126807	0.147097	0.14144	0.172692	0.125878	0.173203	0.130767	0.124106	0.127473	0.172974	0.208909	0.224436	0.41083	0.435642	0.375887	0.388261	0.489583	0.391352	0.327819	0.298306	0.224156	0.197988	0.149179	0.180278	0.217731	0.248186	0.229567	0.285075	0.279367	0.308841	0.367184	0.355398	0.387162	0.456984	0.832798	0.738169	0.575481	0.594532
pY	3	0.0804798	0.239746	0.367506	0.471558	0.523545	0.775206	0.966039	0.981305	0.933894	0.847217	0.843539	0.776297	0.816898	0.801606	0.770517	0.870012	0.845832	0.741698	0.757994	0.837367	0.851333	0.772488	0.0701303	0.06959	0.0888216	0.107911	0.119908	0.143592	0.148602	0.132006	0.106551	0.0650513	0.0673339	0.0609517	0.0664468	0.0599851	0.0505894	0.0563796	0.0606297	0.0645991	0.0749715	0.0781426	0.0801529	0.0809141	0.360385	0.336917	0.32059	0.332879
[truncated: 62 more columns]

## Sheet: MS Data
												Average									Error
Uniprot Abbreviation	Sequence	Protein Descriptions	PSM Ambiguity	Modifications	Activation Type	Triplicate	Duplicate	EGF Dependence	Novel EGF Sites		Time (min):	0	0.166667	0.5	1	1.5	3	10	30		0	0.166667	0.5	1	1.5	3	10	30
ADAM9	eVPIyANR	disintegrin and metalloproteinase domain-containing protein 9 precursor [Homo sapiens]	Unambiguous	N-Term(iTRAQ); Y5(Phosp)	HCD	FALSE	TRUE					0.14283	0.0632736	0.0924251	0.115651	0.0871239	0.0811419	0.148679	0.268876		0.0747151	0.00836445	0.00426838	0.0202139	0.00532377	0.00270067	0.0154892	0.0946958
AFAP1L2	dNHLHFyQDR	actin filament-associated protein 1-like 2 isoform 2 [Homo sapiens]	Unambiguous	N-Term(iTRAQ); Y7(Phosp)	HCD	FALSE	TRUE	*	*			0.0692837	0.0610901	0.0937669	0.122101	0.138855	0.14971	0.190544	0.174649		0.00053148	0.00298587	0.0094177	0.0140302	0.0128683	0.0107429	0.0291399	4.92343e-05
AFAP1L2	sSSSDEEyIYMNk	actin filament-associated protein 1-like 2 isoform 2 [Homo sapiens]	Unambiguous	N-Term(iTRAQ); Y8(Phosp); K13(iTRAQ)	HCD	FALSE	TRUE	*	*			0.0596966	0.0382229	0.0711249	0.0952632	0.152907	0.154802	0.1948	0.233183		0.0146739	0.00277125	0.0319986	0.0335079	0.00550657	0.00705787	0.0534019	0.0169853
ANKS1A	eEDEHPyELLLTAETk	ankyrin repeat and SAM domain-containing protein 1A [Homo sapiens]	Unambiguous	N-Term(iTRAQ); Y7(Phosp); K16(iTRAQ)	HCD	FALSE	TRUE					0.0942408	0.0504298	0.0970413	0.155077	0.160152	0.130551	0.158735	0.153774		0.00888125	0.0382795	0.0041725	0.0295699	0.0399599	0.029283	0.0161686	0.039656
ANO1	ySTLPAEDR	anoctamin-1 [Homo sapiens]	Unambiguous	N-Term(iTRAQ); Y1(Phosp)	HCD	TRUE	TRUE	*	*			0.0625399	0.018605	0.109414	0.152929	0.15384	0.128891	0.182369	0.191413		0.00493262	0.0146445	0.0193981	0.0155855	0.0225465	0.0058122	0.027153	0.00749909
ANXA1	qAWFIENEEQEyVQTVk	annexin A1 [Homo sapiens]	Unambiguous	N-Term(iTRAQ); Y12(Phosp); K17(iTRAQ)	HCD	FALSE	TRUE					0.127574	0.0519199	0.0836435	0.124048	0.116145	0.107272	0.167219	0.222179		0.0284061	0.0394891	0.00171813	0.0177531	0.0125093	0.0135807	0.00559519	0.0556813
ANXA2	ayTNFDAER	annexin A2 isoform 2 [Homo sapiens]	Unambiguous	N-Term(iTRAQ); Y2(Phosp)	HCD	TRUE	TRUE	*				0.0517271	0.037963	0.102955	0.131685	0.148502	0.115571	0.187529	0.224068		0.0245221	0.0116941	0.0174391	0.0256209	0.027879	0.0254278	0.0300456	0.0862898
ANXA2	ayTNFDAERDALNIETAIk	annexin A2 isoform 2 [Homo sapiens]	Unambiguous	N-Term(iTRAQ); Y2(Phosp); K19(iTRAQ)	HCD	FALSE	TRUE		*			0.12189	0.0997849	0.0923374	0.148324	0.12692	0.0946832	0.153948	0.162112		0.00868077	0.00844792	0.00600892	0.00258699	0.0168213	0.0096948	0.0108928	0.00726023
ANXA2	rAEDGSVIDyELIDQDAR	annexin A2 isoform 2 [Homo sapiens]	Unambiguous	N-Term(iTRAQ); Y10(Phosp)	HCD	FALSE	TRUE					0.118456	0.027682	0.103446	0.140439	0.148825	0.128245	0.183897	0.14901		0.0692839	0.0162987	0.0280585	0.0246111	0.00242781	0.046054	0.0427799	0.0192487
ANXA2	sYSPyDMLESIR	annexin A2 isoform 2 [Homo sapiens]	Unambiguous	N-Term(iTRAQ); Y5(Phosp)	HCD	FALSE	TRUE	*				0.0988141	0.0818376	0.0994763	0.132182	0.11989	0.121263	0.147183	0.199355		0.0138218	0.0314109	0.0259776	0.00991746	0.00921187	0.000608375	0.00600223	0.00526808
AP2B1	dSDyYNMLLk	AP-2 complex subunit beta isoform b [Homo sapiens]	Unambiguous	N-Term(iTRAQ); Y4(Phosp); K10(iTRAQ)	HCD	FALSE	TRUE					0.125331	0.0861761	0.0909263	0.102183	0.0979875	0.104903	0.191566	0.200926		0.00104285	0.0312066	0.0100389	0.00621098	0.00688881	0.0038739	0.00456899	0.0324375
ARHGEF5	aLVSSESyLQR	rho guanine nucleotide exchange factor 5 [Homo sapiens]	Unambiguous	N-Term(iTRAQ); Y8(Phosp)	HCD	FALSE	TRUE	*	*			0.0412136	0.0370998	0.103009	0.143224	0.158758	0.180975	0.158224	0.177496		0.039133	0.0341602	0.0137778	0.0279847	0.0293922	0.0167614	0.00372386	0.0183467
ARHGEF5	dySTVSASPTALSTLk	rho guanine nucleotide exchange factor 5 [Homo sapiens]	Unambiguous	N-Term(iTRAQ); Y2(Phosp); K16(iTRAQ)	HCD	FALSE	TRUE	*				0.0642915	0.0391435	0.0569736	0.129378	0.195231	0.122154	0.189836	0.202993		0.0210251	0.00104868	0.0171608	0.0343589	0.01641	0.00849212	0.024155	0.0415206
ARHGEF5	lINSSQLLYQEySDVVLNk	rho guanine nucleotide exchange factor 5 [Homo sapiens]	Unambiguous	N-Term(iTRAQ); Y12(Phosp); K19(iTRAQ)	HCD	FALSE	TRUE					0.125081	0.0921634	0.0767279	0.116217	0.158197	0.138462	0.136003	0.157148		0.0480021	0.0332061	0.00716929	0.0197513	0.0324323	0.027367	0.00160345	0.00390821
ARHGEF5	dVcDyAIETMPSFPk	rho guanine nucleotide exchange factor 5 [Homo sapiens]|rho guanine nucleotide exchange factor 35 [Homo sapiens]	Unambiguous	N-Term(iTRAQ); C3(Carba); Y5(Phosp); K15(iTRAQ)	HCD	FALSE	TRUE	*	*			0.0553088	0.046311	0.0884383	0.164261	0.130294	0.159629	0.17318	0.182578		0.0461814	0.0366561	0.0199028	0.0193606	0.0532755	0.0254463	0.00712134	0.00862354
ATP1A1	gIVVyTGDR	sodium/potassium-transporting ATPase subunit alpha-1 isoform d [Homo sapiens]	Unambiguous	N-Term(iTRAQ); Y5(Phosp)	HCD	TRUE	TRUE	*				0.04612	0.0280884	0.102513	0.119976	0.133345	0.118666	0.194731	0.256561		0.0344759	0.0223686	0.0121157	0.0326393	0.0298702	0.0116224	0.0374398	0.077746
ATP8B1	gyADLISSGR	probable phospholipid-transporting ATPase IC [Homo sapiens]	Unambiguous	N-Term(iTRAQ); Y2(Phosp)	HCD	FALSE	TRUE					0.113209	0.126098	0.13578	0.10956	0.122594	0.0870474	0.132534	0.173177		0.0024401	0.0151973	0.00494815	0.0139071	0.019604	0.00990686	0.00892427	0.0167883
BCAR1	eETyDVPPAFAk	breast cancer anti-estrogen resistance protein 1 isoform 7 [Homo sapiens]	Unambiguous	N-Term(iTRAQ); Y4(Phosp); K12(iTRAQ)	HCD	FALSE	TRUE	*				0.0524288	0.0463931	0.131161	0.122532	0.131742	0.122087	0.163354	0.230303		0.0346762	0.0254383	0.0403015	0.0114452	0.00537244	0.021601	0.011533	0.0238083
BCAR1	gPNGRDPLLEVyDVPPSVEk	breast cancer anti-estrogen resistance protein 1 isoform 7 [Homo sapiens]	Unambiguous	N-Term(iTRAQ); Y12(Phosp); K20(iTRAQ)	HCD	FALSE	TRUE					0.123115	0.0635437	0.103474	0.123681	0.134465	0.116356	0.156591	0.178774		0.020937	0.0136711	0.00643519	0.00143726	0.00156948	0.0153657	0.017051	0.0116334
BCAR1	hLLAPGPQDIyDVPPVR	breast cancer anti-estrogen resistance protein 1 isoform 7 [Homo sapiens]	Unambiguous	N-Term(iTRAQ); Y11(Phosp)	HCD	FALSE	TRUE					0.102496	0.0853711	0.0892014	0.13101	0.133726	0.124691	0.155102	0.178402		0.0438411	0.0214117	0.0134411	0.0157475	0.0194653	0.023612	0.00784498	0.0277141
BCAR1	rPGPGTLyDVPR	breast cancer anti-estrogen resistance protein 1 isoform 7 [Homo sapiens]	Unambiguous	N-Term(iTRAQ); Y8(Phosp)	HCD	FALSE	TRUE	*	*			0.0632591	0.0672242	0.0993362	0.12902	0.124612	0.0944046	0.160046	0.262098		0.0320706	0.0314116	0.00678953	0.0163352	0.00348172	0.0087111	0.0422744	0.0321397
BCAR1	vGQGYVYEAAQPEQDEyDIPR	breast cancer anti-estrogen resistance protein 1 isoform 7 [Homo sapiens]	Unambiguous	N-Term(iTRAQ); Y17(Phosp)	HCD	FALSE	TRUE					0.11003	0.0713779	0.113632	0.137242	0.120901	0.126909	0.126234	0.193674		0.0196893	0.025235	0.00238466	0.00579575	8.95676e-05	0.0158065	0.0239022	0.0403292
BCAR1	vLPPEVADGGVVDSGVyAVPPPAER	breast cancer anti-estrogen resistance protein 1 isoform 7 [Homo sapiens]	Unambiguous	N-Term(iTRAQ); Y17(Phosp)	HCD	FALSE	TRUE					0.12175	0.0909226	0.098228	0.130641	0.130041	0.103328	0.146813	0.178277		0.000670915	0.00197488	0.0049441	0.0191088	0.0132125	0.0177909	0.00204404	0.0544546
C11orf52	hVHLENATEyATLR	uncharacterized protein C11orf52 [Homo sapiens]	Unambiguous	N-Term(iTRAQ); Y10(Phosp)	HCD	FALSE	TRUE	*	*			0.0995188	0.0483625	0.0514299	0.149942	0.136767	0.19978	0.15114	0.16306		0.0593286	0.00397678	0.0191332	0.0858026	0.00785369	0.0342387	0.0698305	0.0640721
CAV1	yVDSEGHLyTVPIR	caveolin-1 isoform alpha [Homo sapiens]	Unambiguous	N-Term(iTRAQ); Y9(Phosp)	HCD	FALSE	TRUE	*				0.0595015	0.0710837	0.0976121	0.128285	0.128478	0.153283	0.154395	0.207362		0.00596257	0.00949432	0.00374773	0.0088137	0.00559369	0.00869741	0.00148189	0.018901
CAV1	yVDSEGHLYTVPIR	caveolin-1 isoform alpha [Homo sapiens]	Unambiguous	N-Term(iTRAQ); Y1(Phosp)	HCD	FALSE	TRUE	*				0.120672	0.00188339	0.0645128	0.10287	0.101572	0.154503	0.258421	0.195565		0.068939	0.00161029	0.0382383	0.0416916	0.00874301	0.0537789	0.0834069	0.0220365
CBL	dLPPPPPPDRPySVGAESRPQR	E3 ubiquitin-protein ligase CBL [Homo sapiens]	Unambiguous	N-Term(iTRAQ); S13(Phosp)	HCD	FALSE	TRUE					0.0990857	0.0754921	0.095963	0.115114	0.158063	0.128975	0.167681	0.159626		0.0531356	0.0338267	0.0193374	0.00322743	0.028662	0.0469444	0.0175806	0.00988523
CDK1	iGEGtYGVVYk	cyclin-dependent kinase 1 isoform 4 [Homo sapiens]	Unambiguous	N-Term(iTRAQ); T5(Phosp); K11(iTRAQ)	HCD	FALSE	TRUE					0.0585922	0.0422323	0.0988336	0.123148	0.15749	0.124859	0.184055	0.210789		0.0244893	0.0306058	0.0341405	0.0248801	0.00484979	0.0120449	0.0583576	0.0726527
CDK1	iGEGTyGVVYk	cyclin-dependent kinase 1 isoform 4 [Homo sapiens]	Unambiguous	N-Term(iTRAQ); Y6(Phosp); K11(iTRAQ)	HCD	FALSE	TRUE	*				0.0886447	0.086668	0.110327	0.114292	0.114888	0.11381	0.185961	0.18541		0.0277742	0.0315428	0.0248888	0.00759699	0.00103669	0.00567557	0.0453028	0.0397877
CDV3	lQLDNQyAVLENQk	protein CDV3 homolog isoform b [Homo sapiens]	Unambiguous	N-Term(iTRAQ); Y7(Phosp); K14(iTRAQ)	HCD	FALSE	TRUE	*	*			0.0809229	0.0317458	0.11172	0.161689	0.1473	0.117327	0.174128	0.175168		0.0251788	0.0311625	0.0042432	0.00917109	0.000413976	0.0320345	0.0157764	0.00529792
CFL1	hELQANcyEEVkDR	cofilin-1 [Homo sapiens]	Unambiguous	N-Term(iTRAQ); C7(Carba); Y8(Phosp); K12(iTRAQ)	HCD	FALSE	TRUE	*	*			0.0770519	0.0500435	0.0970236	0.1201	0.165211	0.133011	0.169599	0.18796		0.0398624	0.0117897	0.0168409	0.0197972	0.0232294	0.00679324	0.0280922	0.0301753
CRKL	tLyDFPGNDAEDLPFk	crk-like protein [Homo sapiens]	Unambiguous	N-Term(iTRAQ); Y3(Phosp); K16(iTRAQ)	HCD	FALSE	TRUE	*	*			0.0871333	0.0323885	0.109376	0.15249	0.135251	0.111875	0.184566	0.186921		0.0867065	0.0319652	0.0140445	0.0391401	0.0318702	0.0267597	0.0347629	0.000183272
CRKL	tLyDFPGNDAEDLPFkk	crk-like protein [Homo sapiens]	Unambiguous	N-Term(iTRAQ); Y3(Phosp); K16(iTRAQ); K17(iTRAQ)	HCD	FALSE	TRUE					0.103238	0.0840005	0.0979169	0.109707	0.113963	0.126308	0.165483	0.199383		0.00304154	0.0181815	0.00305453	0.00402196	0.0165077	0.0224593	0.00710059	0.0116109
CTNND1	fHPEPyGLEDDQR	catenin delta-1 isoform 1A [Homo sapiens]	Unambiguous	N-Term(iTRAQ); Y6(Phosp)	HCD	FALSE	TRUE					0.133054	0.0651632	0.0944742	0.146388	0.131713	0.0999301	0.161445	0.167832		0.0027333	0.0604056	0.00654425	0.0105579	0.0178279	0.00838147	0.00446801	0.00989278
CTNND1	hyEDGYPGGSDNYGSLSR	catenin delta-1 isoform 1A [Homo sapiens]	Unambiguous	N-Term(iTRAQ); Y2(Phosp)	HCD	FALSE	TRUE					0.11876	0.0949809	0.0953654	0.151112	0.167937	0.123948	0.126987	0.120911		0.0185856	0.0143347	0.00362568	0.0372765	0.0440478	0.0180341	0.0294064	0.0631785
CTNND1	hYEDGYPGGSDNyGSLSR	catenin delta-1 isoform 1A [Homo sapiens]	Unambiguous	N-Term(iTRAQ); Y13(Phosp)	HCD	FALSE	TRUE	*				0.0592987	0.0219433	0.0950339	0.161449	0.144813	0.135748	0.189243	0.192471		0.018392	0.000517905	0.0168056	0.00294044	0.00353881	0.00573624	0.0382384	0.00157922
CTNND1	sLDNNySTPNER	catenin delta-1 isoform 1A [Homo sapiens]	Unambiguous	N-Term(iTRAQ); Y6(Phosp)	HCD	FALSE	TRUE					0.13865	0.114652	0.109884	0.109888	0.119022	0.0935478	0.146537	0.167819		0.0133294	0.00412307	0.0217703	0.00123589	0.00255515	0.00313299	0.00599805	0.00524386
CTTN	gPVSGTEPEPVySmEAADYR	src substrate cortactin isoform a [Homo sapiens]	Unambiguous	N-Term(iTRAQ); Y12(Phosp); M14(Oxida)	HCD	FALSE	TRUE	*				0.00884293	0.00711834	0.0705829	0.0934789	0.109081	0.0958442	0.282441	0.33261		0.000669184	0.00315953	0.0604488	0.0798067	0.0336723	0.0357708	0.0885944	0.118614
CTTN	gPVSGTEPEPVySMEAADYR	src substrate cortactin isoform a [Homo sapiens]	Unambiguous	N-Term(iTRAQ); Y12(Phosp)	HCD	FALSE	TRUE	*				0.0763374	0.00477782	0.0877585	0.151138	0.148672	0.129696	0.195703	0.205918		0.0668204	0.00191603	0.00732775	0.0413774	0.00377967	0.0206553	0.0123449	0.0806616
CTTN	lPSSPVyEDAASFk	src substrate cortactin isoform a [Homo sapiens]	Unambiguous	N-Term(iTRAQ); Y7(Phosp); K14(iTRAQ)	HCD	FALSE	TRUE	*				0.0790178	0.0485877	0.113172	0.13511	0.152408	0.108836	0.154992	0.207876		0.00613243	0.00338666	0.0199138	0.0162442	0.00424863	0.00739747	0.00419296	0.00537119
CTTN	nASTFEDVTQVSSAyQk	src substrate cortactin isoform a [Homo sapiens]	Unambiguous	N-Term(iTRAQ); Y15(Phosp); K17(iTRAQ)	HCD	FALSE	TRUE	*	*			0.0733598	0.0524665	0.0613084	0.106318	0.111587	0.0753406	0.145576	0.374043		0.0277532	0.0498122	0.0332064	0.0369006	0.0272063	0.00606045	0.0290447	0.139774
DAPP1	kVEEPSIyESVR	dual adapter for phosphotyrosine and 3-phosphotyrosine and 3-phosphoinositide [Homo sapiens]	Unambiguous	N-Term(iTRAQ); K1(iTRAQ); Y8(Phosp)	HCD	FALSE	TRUE					0.124929	0.0681492	0.117499	0.130969	0.14153	0.13403	0.141182	0.141712		0.082986	0.0538792	0.00040108	0.0252314	0.0269481	0.0506348	0.0349134	0.00126365
DLG3	rDNEVDGQDyHFVVSR	disks large homolog 3 isoform c [Homo sapiens]	Unambiguous	N-Term(iTRAQ); Y10(Phosp)	HCD	FALSE	TRUE	*	*			0.0793858	0.0237453	0.0828361	0.098723	0.113961	0.113144	0.28936	0.198845		0.0393963	0.0205355	0.0210148	0.0281841	0.0374857	0.0166958	0.107329	0.0149124
DSG2	vYAPASTLVDQPyANEGTVVVTER	desmoglein-2 preproprotein [Homo sapiens]	Unambiguous	N-Term(iTRAQ); Y13(Phosp)	HCD	FALSE	TRUE	*	*			0.0305246	0.00867228	0.0960752	0.140282	0.145786	0.171103	0.230713	0.176843		0.022429	0.00332111	0.0335171	0.0692508	0.0596595	0.00666647	0.0996816	0.0503043
DSP	gVITDQNSDGycQTGTMSR	desmoplakin isoform I [Homo sapiens]	Unambiguous	N-Term(iTRAQ); Y11(Phosp); C12(Carba)	HCD	FALSE	TRUE	*	*			0.0793151	0.0362534	0.1159	0.129391	0.137614	0.13418	0.163355	0.203992		0.00897245	0.00473963	0.0116435	0.0106604	0.017118	0.0315892	0.00267475	0.0100165
DSP	yGDGIQLTR	desmoplakin isoform I [Homo sapiens]	Unambiguous	N-Term(iTRAQ); Y1(Phosp)	HCD	FALSE	TRUE	*	*			0.0752995	0.0776326	0.122405	0.116058	0.113899	0.15057	0.172741	0.171394		0.0033965	0.00289933	0.0275444	0.00360117	0.00513639	0.0035105	0.0127862	0.00880601
DYRK1A	iYQyIQSR	dual specificity tyrosine-phosphorylation-regulated kinase 1A isoform 5 [Homo sapiens]	Unambiguous	N-Term(iTRAQ); Y4(Phosp)	HCD	TRUE	TRUE	*				0.0801862	0.0557351	0.0894936	0.121725	0.126192	0.128532	0.189688	0.208448		0.0177514	0.0366012	0.0303668	0.0368546	0.0246289	0.00199026	0.0167792	0.00965126
EGFR	gSHQISLDNPDyQQDFFPk	epidermal growth factor receptor isoform a precursor [Homo sapiens]	Unambiguous	N-Term(iTRAQ); Y12(Phosp); K19(iTRAQ)	HCD	FALSE	TRUE	*				0.0668927	0.0581007	0.0948312	0.134189	0.142157	0.138064	0.162785	0.20298		0.018276	0.0260168	0.0114411	0.0493266	0.0428364	0.0196962	0.00390691	0.0829143
EGFR	gSTAENAEyLR	epidermal growth factor receptor isoform a precursor [Homo sapiens]	Unambiguous	N-Term(iTRAQ); Y9(Phosp)	HCD	TRUE	TRUE					0.108878	0.0712106	0.0921895	0.10985	0.108189	0.12141	0.171143	0.21713		0.0352513	0.0225569	0.023334	0.0265481	0.0627219	0.0523308	0.0711175	0.114953
EGFR	ySSDPTGALTEDsIDDTFLPVPEYINQSVPk	epidermal growth factor receptor isoform a precursor [Homo sapiens]	Unambiguous	N-Term(iTRAQ); S13(Phosp); K31(iTRAQ)	HCD	FALSE	TRUE					0.138779	0.114155	0.0943845	0.102163	0.158241	0.0899109	0.148262	0.154105		0.00548137	0.0074596	0.0105978	0.00394818	0.0377046	0.00643254	0.000902288	0.0267107
EGFR	ySSDPTGALTEDSIDDTFLPVPEyINQSVPk	epidermal growth factor receptor isoform a precursor [Homo sapiens]	Unambiguous	N-Term(iTRAQ); Y24(Phosp); K31(iTRAQ)	HCD	FALSE	TRUE	*				0.0778761	0.0647251	0.0666163	0.0958395	0.0902206	0.10502	0.225611	0.274091		0.0573648	0.0510959	0.0339295	0.0399596	0.0119585	0.0142647	0.0983209	0.110252
EGFR	ySSDPTGALTEDSIDDTFLPVPEYINQSVPk	epidermal growth factor receptor isoform a precursor [Homo sapiens]	Unambiguous	N-Term(iTRAQ); Y1(Phosp); K31(iTRAQ)	HCD	FALSE	TRUE					0.10939	0.0662	0.0988051	0.125371	0.134593	0.113916	0.202824	0.148901		0.025749	0.0280287	0.00768581	0.00779946	0.0121931	0.0135432	0.024667	0.00348806
EIF4B	aRPATDSFDDyPPR	eukaryotic translation initiation factor 4B [Homo sapiens]	Unambiguous	N-Term(iTRAQ); Y11(Phosp)	HCD	FALSE	TRUE	*	*			0.0943276	0.0759714	0.105781	0.117189	0.114749	0.125006	0.176515	0.190462		0.0373522	0.0290819	0.0109987	0.0158036	0.0155323	0.0060493	0.0199465	0.0321997
ENO1	aAVPSGASTGIyEALELR	alpha-enolase isoform 1 [Homo sapiens]	Unambiguous	N-Term(iTRAQ); Y12(Phosp)	HCD	FALSE	TRUE	*	*			0.110345	0.0485946	0.0908715	0.129455	0.125353	0.0904743	0.171935	0.232971		0.0132275	0.0317714	0.010198	0.00362808	0.0016916	0.00519771	0.0110029	0.0122146
EPHA2	qSPEDVyFSk	ephrin type-A receptor 2 precursor [Homo sapiens]	Unambiguous	N-Term(iTRAQ); Y7(Phosp); K10(iTRAQ)	HCD	FALSE	TRUE					0.139993	0.0042584	0.106273	0.149277	0.149972	0.126363	0.159401	0.164463		0.0313992	0.00184565	0.00377504	0.00303638	0.00766493	0.000719091	0.00232167	0.0256593
EPHA2	tYVDPHTyEDPNQAVLk	ephrin type-A receptor 2 precursor [Homo sapiens]	Unambiguous	N-Term(iTRAQ); Y8(Phosp); K17(iTRAQ)	HCD	FALSE	TRUE	*				0.101832	0.0485365	0.0924259	0.111431	0.113602	0.121624	0.164303	0.246245		0.0171562	0.0232927	0.00836809	0.00377718	0.00796731	0.036271	0.0088298	0.0713499
EPHA2	vLEDDPEATyTTSGGk	ephrin type-A receptor 2 precursor [Homo sapiens]	Unambiguous	N-Term(iTRAQ); Y10(Phosp); K16(iTRAQ)	HCD	FALSE	TRUE	*				0.106664	0.0740264	0.0816782	0.0949718	0.080509	0.124173	0.226371	0.211607		0.0610589	0.0738613	0.0226786	0.0227016	0.000782219	0.0337723	0.134799	0.0109471
EPHA2	vLEDDPEATyTTSGGkIPIR	ephrin type-A receptor 2 precursor [Homo sapiens]	Unambiguous	N-Term(iTRAQ); Y10(Phosp); K16(iTRAQ)	HCD	FALSE	TRUE	*				0.0522765	0.0703902	0.110045	0.187978	0.179874	0.126412	0.143222	0.129802		0.0316036	0.027707	0.000917612	0.0301652	0.0506327	0.0153912	0.0223457	0.0136151
EPHA3	vLEDDPEAAyTTR	ephrin type-A receptor 3 isoform a precursor [Homo sapiens]	Unambiguous	N-Term(iTRAQ); Y10(Phosp)	HCD	FALSE	TRUE					0.111581	0.0854141	0.0940221	0.144058	0.13608	0.134483	0.134957	0.159405		0.030919	0.0395584	0.0118828	0.024084	0.0326689	0.0232761	0.0059135	0.00824483
EPHB2	iyIDPFTYEDPNEAVR	ephrin type-B receptor 2 isoform 1 precursor [Homo sapiens]	Unambiguous	N-Term(iTRAQ); Y2(Phosp)	HCD	FALSE	TRUE					0.107456	0.0994267	0.078423	0.0949221	0.133726	0.126048	0.151221	0.208778		0.0317048	0.0169538	0.00794752	0.00989861	0.0223706	0.0476573	0.0115201	0.00990074
EPHB2	iYIDPFTyEDPNEAVR	ephrin type-B receptor 2 isoform 1 precursor [Homo sapiens]	Unambiguous	N-Term(iTRAQ); Y8(Phosp)	HCD	FALSE	TRUE	*	*			0.134027	0.106359	0.0915537	0.123151	0.11253	0.0826882	0.149119	0.200573		0.025388	0.0196575	0.00814474	0.00105309	0.00630586	0.0161044	0.0044381	0.034165
EPHB4	vYIDPFTyEDPNEAVR	ephrin type-B receptor 4 precursor [Homo sapiens]|ephrin type-B receptor 3 precursor [Homo sapiens]	Unambiguous	N-Term(iTRAQ); Y8(Phosp)	HCD	FALSE	TRUE					0.100621	0.121471	0.115016	0.119397	0.113908	0.115943	0.135393	0.178252		0.035227	0.0649464	0.0140912	0.0177292	0.0107943	0.0177978	0.0194541	0.0203068
ERBB2	gTPTAENPEyLGLDVPV	receptor tyrosine-protein kinase erbB-2 isoform b [Homo sapiens]	Unambiguous	N-Term(iTRAQ); Y10(Phosp)	HCD	FALSE	TRUE					0.0922712	0.0401922	0.110621	0.168818	0.154465	0.122083	0.152884	0.158665		0.0684777	0.0339946	0.0169625	0.0087015	0.0384299	0.00790462	0.0155813	0.0219341
ERBB2IP	rAQIPEGDyLSYR	protein LAP2 isoform 4 [Homo sapiens]	Unambiguous	N-Term(iTRAQ); Y9(Phosp)	HCD	FALSE	TRUE	*	*			0.0721279	0.0486504	0.0997512	0.171753	0.154667	0.101139	0.150052	0.20186		0.0553994	0.0359	0.0232401	0.000542816	0.00125124	0.00909482	0.00439918	0.0615695
ERBB3	sLEATDSAFDNPDyWHSR	receptor tyrosine-protein kinase erbB-3 isoform 1 precursor [Homo sapiens]	Unambiguous	N-Term(iTRAQ); Y14(Phosp)	HCD	FALSE	TRUE	*	*			0.0397406	0.0449114	0.0861472	0.163318	0.231794	0.16615	0.13506	0.132878		0.0169623	0.0330733	0.0173668	0.0612219	0.00888135	0.0249575	0.0106498	0.0339794
FAK1	tHAVSVSETDDyAEIIDEEDTYTMPSTR	focal adhesion kinase 1 isoform b [Homo sapiens]	Unambiguous	N-Term(iTRAQ); Y12(Phosp)	HCD	FALSE	TRUE					0.0972054	0.0906349	0.104209	0.133195	0.124829	0.128567	0.139329	0.18203		0.0478502	0.0467734	0.0111031	0.00761061	0.0337964	0.0269571	0.024287	0.0130756
FGD6	hYEEIPEyENLPFIMAIR	FYVE, RhoGEF and PH domain-containing protein 6 [Homo sapiens]	Unambiguous	N-Term(iTRAQ); Y8(Phosp)	HCD	FALSE	TRUE	*	*			0.0839545	0.079691	0.0778862	0.101788	0.125903	0.152274	0.186183	0.192321		0.0327728	0.031671	0.0166525	0.00222715	0.0111976	0.0442668	0.0617562	0.0383515
FLOT1	vSAQyLSEIEMAk	flotillin-1 [Homo sapiens]	Unambiguous	N-Term(iTRAQ); Y5(Phosp); K13(iTRAQ)	HCD	FALSE	TRUE	*	*			0.0547995	0.0345358	0.0949121	0.125405	0.131109	0.172834	0.171279	0.215126		0.00213117	0.00716319	0.0212319	0.0305367	0.00196165	0.0485971	0.0120114	0.0182533
FRK	hGHyFVALFDYQAR	tyrosine-protein kinase FRK [Homo sapiens]	Unambiguous	N-Term(iTRAQ); Y4(Phosp)	HCD	FALSE	TRUE	*	*			0.0963396	0.0253606	0.0354423	0.12694	0.124653	0.169597	0.234238	0.18743		0.0426227	0.0155735	0.00812208	0.0463872	0.00203319	0.0239452	0.0643338	0.0264597
FRK	wkLEDYFETDSSySDANNFIR	tyrosine-protein kinase FRK [Homo sapiens]	Unambiguous	N-Term(iTRAQ); K2(iTRAQ); Y13(Phosp)	HCD	FALSE	TRUE					0.105263	0.0743293	0.0891229	0.14292	0.168973	0.0848916	0.182643	0.151857		0.0266416	0.0395509	0.0252774	0.0136325	0.0344673	0.0229788	0.0282561	0.0883348
FYB	tTAVEIDyDSLk	FYN-binding protein isoform 2 [Homo sapiens]	Unambiguous	N-Term(iTRAQ); Y8(Phosp); K12(iTRAQ)	HCD	FALSE	TRUE	*	*			0.0543925	0.0550273	0.0925752	0.12267	0.138038	0.123315	0.187508	0.226474		0.0270326	0.0340954	0.0216238	0.0285319	0.0317839	0.00375905	0.00918664	0.00786596
G3BP1	sSsPAPADIAQTVQEDLR	ras GTPase-activating protein-binding protein 1 [Homo sapiens]	Unambiguous	N-Term(iTRAQ); S3(Phosp)	HCD	FALSE	TRUE					0.131828	0.0959587	0.100244	0.122793	0.141906	0.113696	0.126226	0.167349		0.0137262	0.00695578	0.00569953	0.0109401	0.00944385	0.0185455	0.0162435	0.0162682
GAB1	dASSQDcyDIPR	GRB2-associated-binding protein 1 isoform b [Homo sapiens]	Unambiguous	N-Term(iTRAQ); C7(Carba); Y8(Phosp)	HCD	FALSE	TRUE	*				0.103868	0.0879411	0.0772107	0.122369	0.115681	0.0913879	0.168081	0.233461		0.0398894	0.0500265	0.0257936	0.0139816	0.0148351	0.0197784	0.0441297	0.0229849
GAB1	gDkQVEyLDLDLDSGk	GRB2-associated-binding protein 1 isoform b [Homo sapiens]	Unambiguous	N-Term(iTRAQ); K3(iTRAQ); Y7(Phosp); K16(iTRAQ)	HCD	FALSE	TRUE					0.101676	0.0355406	0.100426	0.164497	0.152889	0.11665	0.148023	0.180299		0.030102	0.0236478	0.0194177	0.013191	0.0380841	0.0138162	0.0132226	0.0112729
GAB1	sSGSGSSVADERVDyVVVDQQk	GRB2-associated-binding protein 1 isoform b [Homo sapiens]	Unambiguous	N-Term(iTRAQ); Y15(Phosp); K22(iTRAQ)	HCD	FALSE	TRUE	*				0.0408122	0.0304472	0.0351839	0.0662758	0.11089	0.231435	0.12116	0.363796		0.0271153	0.0302816	0.0232042	0.0529672	0.0474154	0.0926242	0.0554598	0.143819
GAB1	tASDTDSSycIPTAGMSPSR	GRB2-associated-binding protein 1 isoform b [Homo sapiens]	Unambiguous	N-Term(iTRAQ); Y9(Phosp); C10(Carba)	HCD	FALSE	TRUE					0.109701	0.0536644	0.0936558	0.0904609	0.0991066	0.144795	0.211187	0.19743		0.0152403	0.0289808	0.0143839	0.0316148	0.0313578	0.00277035	0.0707766	0.0230909
GAB1	vSPSSTEADGELyVFNTPSGTSSVETQMR	GRB2-associated-binding protein 1 isoform b [Homo sapiens]	Unambiguous	N-Term(iTRAQ); Y13(Phosp)	HCD	FALSE	TRUE	*				0.0565948	0.031161	0.106001	0.136415	0.15719	0.112961	0.18565	0.214028		0.0155371	0.00953404	0.0210719	0.0106803	0.00317354	0.000194749	0.0239122	0.0299324
GSK3B	gEPNVSyIcSR	glycogen synthase kinase-3 beta isoform 2 [Homo sapiens]	Unambiguous	N-Term(iTRAQ); Y7(Phosp); C9(Carba)	HCD	FALSE	TRUE	*				0.091097	0.0927037	0.0986637	0.122262	0.109841	0.117005	0.164055	0.204373		0.0072392	0.014609	0.0143072	0.015033	0.0077453	0.0145032	0.00646052	0.0370075
HIPK2	aVcSTyLQSR	homeodomain-interacting protein kinase 2 isoform 2 [Homo sapiens]	Unambiguous	N-Term(iTRAQ); C3(Carba); Y6(Phosp)	HCD	TRUE	TRUE	*	*			0.0526333	0.038077	0.0638086	0.11142	0.156008	0.177897	0.175549	0.224608		0.0381057	0.0190021	0.0114769	0.0262653	0.0376398	0.0655317	0.0144947	0.011564
HIPK3	tVcSTyLQSR	homeodomain-interacting protein kinase 3 isoform 2 [Homo sapiens]	Unambiguous	N-Term(iTRAQ); C3(Carba); Y6(Phosp)	HCD	FALSE	TRUE	*	*			0.023247	0.0166377	0.103933	0.130576	0.151685	0.180373	0.21026	0.183288		0.00739081	0.00490523	0.0453778	0.0379911	0.01239	0.0469626	0.0310719	0.0152388
INPPL1	tLSEVDyAPAGPAR	phosphatidylinositol 3,4,5-trisphosphate 5-phosphatase 2 [Homo sapiens]	Unambiguous	N-Term(iTRAQ); Y7(Phosp)	HCD	FALSE	TRUE					0.103962	0.0505713	0.069646	0.135185	0.167169	0.12307	0.186925	0.163472		0.011642	0.0138904	0.00914574	0.00877779	0.0049329	0.0127361	0.00803496	0.00284803
ITSN2	eEPEALyAAVNk	intersectin-2 isoform 3 [Homo sapiens]	Unambiguous	N-Term(iTRAQ); Y7(Phosp); K12(iTRAQ)	HCD	FALSE	TRUE	*	*			0.117424	0.0823622	0.104162	0.120809	0.153614	0.122156	0.142477	0.156995		0.0268285	0.00422302	0.014723	0.0027041	0.0157314	0.00908144	0.00550391	0.0173323
ITSN2	rEEPEALyAAVNk	intersectin-2 isoform 3 [Homo sapiens]	Unambiguous	N-Term(iTRAQ); Y8(Phosp); K13(iTRAQ)	HCD	FALSE	TRUE	*				0.0977575	0.0941171	0.0843763	0.101261	0.10155	0.0989692	0.181562	0.240407		0.0216292	0.0321067	0.0112476	0.00258491	0.00488556	0.0221487	0.00361669	0.0369175
JUP	tTTYTQGVPPSQGDLEyQMSTTAR	junction plakoglobin [Homo sapiens]	Unambiguous	N-Term(iTRAQ); Y17(Phosp)	HCD	FALSE	TRUE					0.0987564	0.0666991	0.0775258	0.152154	0.18726	0.103954	0.1397	0.17395		0.0229436	0.0464757	0.00187081	0.0376762	0.0388796	0.00980659	0.00848805	0.0103259
KIAA1217	nVyYELNDVR	sickle tail protein homolog isoform 2 [Homo sapiens]	Unambiguous	N-Term(iTRAQ); Y3(Phosp)	HCD	FALSE	TRUE	*	*			0.0792091	0.0285329	0.124141	0.146721	0.131196	0.127833	0.157113	0.205254		0.0300864	0.0148677	0.00377699	0.00405682	0.019713	0.018606	0.00576821	0.00696691
KIAA1671	yDIVHAVGER	PREDICTED: uncharacterized protein KIAA1671-like [Homo sapiens]	Unambiguous	N-Term(iTRAQ); Y1(Phosp)	HCD	FALSE	TRUE	*	*			0.0461365	0.0293579	0.107726	0.128919	0.126856	0.145329	0.196738	0.218938		0.0392012	0.0249214	0.0081065	0.0207416	0.0163617	0.0208048	0.0178611	0.0575787
KRT5	sLyNLGGSk	keratin, type II cytoskeletal 5 [Homo sapiens]	Unambiguous	N-Term(iTRAQ); Y3(Phosp); K9(iTRAQ)	HCD	TRUE	TRUE	*	*			0.0581842	0.0556729	0.0855312	0.142163	0.196315	0.155549	0.149079	0.157505		0.0728355	0.0641362	0.00678645	0.04788	0.0720711	0.0444123	0.022077	0.021572
LCK	lIEDNEyTAR	tyrosine-protein kinase Lck precursor [Homo sapiens]|tyrosine-protein kinase Yes [Homo sapiens]|proto-oncogene tyrosine-protein kinase Src [Homo sapiens]	Unambiguous	N-Term(iTRAQ); Y7(Phosp)	HCD	TRUE	TRUE	*	*			0.0624117	0.0297252	0.123047	0.181784	0.150687	0.125066	0.163171	0.164109		0.0623341	0.0221221	0.0287105	0.0213929	0.0131311	0.0409501	0.00761502	0.047918
LSR	sRDDLyDQDDSRDFPR	lipolysis-stimulated lipoprotein receptor isoform 4 [Homo sapiens]	Unambiguous	N-Term(iTRAQ); Y6(Phosp)	HCD	FALSE	TRUE	*	*			0.0584945	0.0448067	0.0635241	0.112272	0.143657	0.190761	0.189035	0.197449		0.00746241	0.00554187	0.0240193	0.00774476	0.00361813	0.0147715	0.0432031	0.0206718
LYN	vENcPDELyDIMk	tyrosine-protein kinase Lyn isoform B [Homo sapiens]	Unambiguous	N-Term(iTRAQ); C4(Carba); Y9(Phosp); K13(iTRAQ)	HCD	FALSE	TRUE		*			0.0665239	0.0209929	0.116108	0.124106	0.163911	0.113346	0.161575	0.233438		0.059987	0.0135981	0.0163808	0.0367931	0.0181534	0.0215086	0.0316362	0.0145802
MAPK1	vADPDHDHTGFLTEyVATR	mitogen-activated protein kinase 1 [Homo sapiens]	Unambiguous	N-Term(iTRAQ); Y15(Phosp)	HCD	FALSE	TRUE	*				0.122269	0.0674054	0.0589486	0.133029	0.161334	0.172454	0.12164	0.16292		0.103319	0.0461938	0.00867231	0.00398706	0.0123734	0.07003	0.00667238	0.0651223
MAPK14	hTDDEmTGyVATR	mitogen-activated protein kinase 14 isoform 3 [Homo sapiens]	Unambiguous	N-Term(iTRAQ); M6(Oxida); Y9(Phosp)	HCD	FALSE	TRUE	*				0.049613	0.0127489	0.0584772	0.0945702	0.169832	0.126932	0.217588	0.270239		0.00061199	0.00522448	0.000827961	0.00869941	0.00270745	0.0220017	0.0263377	0.00832037
MAPK14	hTDDEMTGyVATR	mitogen-activated protein kinase 14 isoform 3 [Homo sapiens]	Unambiguous	N-Term(iTRAQ); Y9(Phosp)	HCD	FALSE	TRUE	*	*			0.058398	0.0460731	0.0981874	0.137649	0.136648	0.135891	0.187522	0.199631		0.0272674	0.0236771	0.0169108	0.00775669	0.014871	0.00604675	0.0163342	0.0166319
MAPK3	iADPEHDHTGFLTEyVATR	mitogen-activated protein kinase 3 isoform 3 [Homo sapiens]	Unambiguous	N-Term(iTRAQ); Y15(Phosp)	HCD	FALSE	TRUE	*				0.0897248	0.060565	0.0902262	0.150448	0.131661	0.0991957	0.167785	0.210395		0.0859868	0.0583733	0.0191109	0.0075104	0.0170958	0.0094555	0.0187168	0.0724707
MARVELD2	rYDEVPSDLPyQDTTIR	MARVEL domain-containing protein 2 isoform 2 [Homo sapiens]	Unambiguous	N-Term(iTRAQ); Y11(Phosp)	HCD	FALSE	TRUE	*				0.0829043	0.075563	0.0676808	0.0679491	0.067376	0.0631105	0.133067	0.442349		0.0455727	0.032721	0.047332	0.0424982	0.0532187	0.0109723	0.0232489	0.255564
MPP5	vyESIGQYGGETVk	MAGUK p55 subfamily member 5 isoform 2 [Homo sapiens]	Unambiguous	N-Term(iTRAQ); Y2(Phosp); K14(iTRAQ)	HCD	FALSE	TRUE	*	*			0.00552842	0.00508115	0.0890627	0.0995334	0.152863	0.133982	0.247661	0.266288		0.00451579	0.00434108	0.076048	0.0830478	0.0173861	0.0461652	0.0503818	0.0363058
MPZL1	sESVVyADIR	myelin protein zero-like protein 1 isoform c precursor [Homo sapiens]	Unambiguous	N-Term(iTRAQ); Y6(Phosp)	HCD	TRUE	TRUE		*			0.0760809	0.0581447	0.0931459	0.105372	0.126045	0.173066	0.158435	0.209711		0.0389064	0.0343082	0.0121937	0.00949676	0.0132651	0.0550312	0.0257044	0.00754757
MYH9	tQLEELEDELQATEDAk	myosin-9 [Homo sapiens]	Unambiguous	N-Term(iTRAQ); K17(iTRAQ)	HCD	FALSE	TRUE	*				0.0629551	0.0337628	0.113755	0.164188	0.179567	0.130002	0.143468	0.172303		0.000506193	0.0252478	0.0018026	0.0269299	0.010036	0.0182385	0.00199345	0.0442904
OCLN	nVSAGTQDVPSPPSDyVER	occludin isoform b precursor [Homo sapiens]	Unambiguous	N-Term(iTRAQ); Y16(Phosp)	HCD	FALSE	TRUE	*	*			0.0188736	0.0389424	0.0900774	0.205876	0.214477	0.192027	0.119412	0.120315		0.00845394	0.0338175	0.0231986	0.0309021	0.0534619	0.0469448	0.0109659	0.0548729
PARD3	eRDyAEIQDFHR	partitioning defective 3 homolog isoform 8 [Homo sapiens]	Unambiguous	N-Term(iTRAQ); Y4(Phosp)	HCD	FALSE	TRUE	*	*			0.0293763	0.022159	0.0468164	0.0825321	0.146557	0.114918	0.253783	0.303858		0.00364784	0.0084977	0.00509536	0.0367145	0.0846316	0.0692674	0.0988726	0.101686
PDLIM1	vTPPEGyEVVTVFPk	PDZ and LIM domain protein 1 [Homo sapiens]	Unambiguous	N-Term(iTRAQ); Y7(Phosp); K15(iTRAQ)	HCD	FALSE	TRUE	*	*			0.0580236	0.0595544	0.11717	0.113119	0.133309	0.147401	0.165928	0.205495		0.0236291	0.0216691	0.0097339	0.00958386	0.0054055	0.00554209	0.0193572	0.0343111
PEAK1	acSVEELyAIPPDADVAk	pseudopodium-enriched atypical kinase 1 [Homo sapiens]	Unambiguous	N-Term(iTRAQ); C2(Carba); Y8(Phosp); K18(iTRAQ)	HCD	FALSE	TRUE	*	*			0.0856568	0.0609235	0.0606653	0.153535	0.146945	0.112783	0.175351	0.204141		0.0437047	0.0130878	0.0206098	0.0234244	0.000123089	0.0404104	0.00425273	0.0647921
PGAM2	hyGGLTGLNk	phosphoglycerate mutase 2 [Homo sapiens]	Unambiguous	N-Term(iTRAQ); Y2(Phosp); K10(iTRAQ)	HCD	FALSE	TRUE					0.0903622	0.0808288	0.104443	0.145449	0.144368	0.110779	0.156477	0.167293		0.00536442	0.0039654	0.0225389	0.00520382	0.0110047	0.00946536	0.00567402	0.0109284
PHACTR4	fNEyVEVTDAQDYDRR	phosphatase and actin regulator 4 isoform 1 [Homo sapiens]	Unambiguous	N-Term(iTRAQ); Y4(Phosp)	HCD	FALSE	TRUE					0.0837455	0.0415038	0.131417	0.166894	0.158865	0.1657	0.127692	0.124183		0.012118	0.000743704	0.0706472	0.00395064	0.0167253	0.0438676	0.0375679	0.021262
PKN2	sQSEYkPDTPQSGLEySGIQELEDRR	serine/threonine-protein kinase N2 [Homo sapiens]	Unambiguous	N-Term(iTRAQ); K6(iTRAQ); Y16(Phosp)	HCD	FALSE	TRUE	*	*			0.082131	0.0586773	0.115346	0.129477	0.124667	0.122286	0.15714	0.210275		0.0493772	0.0359107	0.0156448	0.0139781	0.0154319	0.0113308	0.0345273	0.00562494
PKP3	aDyDTLSLR	plakophilin-3 [Homo sapiens]	Unambiguous	N-Term(iTRAQ); Y3(Phosp)	HCD	TRUE	TRUE	*	*			0.0948493	0.0507928	0.0685259	0.115663	0.114925	0.0894971	0.254648	0.211099		0.0601543	0.0314872	0.0252541	0.0607698	0.0691835	0.0506472	0.157526	0.098859
PKP3	lGPGGLDDRySLVSEQLEPAATSTYR	plakophilin-3 [Homo sapiens]	Unambiguous	N-Term(iTRAQ); Y10(Phosp)	HCD	FALSE	TRUE	*	*			0.0207291	0.0176558	0.107323	0.156599	0.191976	0.164508	0.171404	0.169805		0.0188823	0.00861116	0.0251384	0.0157481	0.0251257	0.0499407	0.0244337	0.0137489
PKP3	nLIyDNADNk	plakophilin-3 [Homo sapiens]	Unambiguous	N-Term(iTRAQ); Y4(Phosp); K10(iTRAQ)	HCD	FALSE	TRUE	*	*			0.0725142	0.0702153	0.0551331	0.106262	0.136523	0.102748	0.203092	0.253513		0.0291219	0.0223211	0.0144341	0.0148189	0.0195189	0.00274918	0.0402529	0.0627111
PKP3	ySLVSEQLEPAATSTYR	plakophilin-3 [Homo sapiens]	Unambiguous	N-Term(iTRAQ); Y1(Phosp)	HCD	FALSE	TRUE	*				0.0542963	0.0419374	0.0819807	0.143689	0.166099	0.107533	0.175267	0.229198		0.0450579	0.0317947	0.00450394	0.0182423	0.00769352	0.00960841	0.0413623	0.0473138
PLCG1	iGTAEPDyGALYEGR	1-phosphatidylinositol 4,5-bisphosphate phosphodiesterase gamma-1 isoform b [Homo sapiens]	Unambiguous	N-Term(iTRAQ); Y8(Phosp)	HCD	FALSE	TRUE	*				0.0534074	0.0391655	0.0992229	0.134753	0.144132	0.123503	0.191744	0.214072		0.0360551	0.0252594	0.0246325	0.0159898	0.0108467	0.0106822	0.0208962	0.0595117
PLCG1	yQQPFEDFR	1-phosphatidylinositol 4,5-bisphosphate phosphodiesterase gamma-1 isoform b [Homo sapiens]	Unambiguous	N-Term(iTRAQ); Y1(Phosp)	HCD	TRUE	TRUE					0.110413	0.0614789	0.103806	0.127978	0.127208	0.128208	0.1685	0.172407		0.0680343	0.0629696	0.0220382	0.00597532	0.0468625	0.0600466	0.0216673	0.0214997
PLEKHA6	sEDIyADPAAYVmR	pleckstrin homology domain-containing family A member 6 [Homo sapiens]	Unambiguous	N-Term(iTRAQ); Y5(Phosp); M13(Oxida)	HCD	FALSE	TRUE	*				0.0616593	0.0397992	0.093714	0.217897	0.172778	0.10711	0.16038	0.146664		0.0490533	0.0395459	0.00292053	0.00902505	0.00901194	0.0155867	0.0448527	0.0130433
PLEKHA6	sEDIyADPAAYVMR	pleckstrin homology domain-containing family A member 6 [Homo sapiens]	Unambiguous	N-Term(iTRAQ); Y5(Phosp)	HCD	FALSE	TRUE	*	*			0.0212604	0.0159495	0.0791728	0.121175	0.18184	0.165589	0.200043	0.21497		0.0105061	0.00699857	0.0226907	0.0135072	0.0398883	0.0211445	0.00457053	0.037769
PLEKHA7	dLEyLDLk	pleckstrin homology domain-containing family A member 7 [Homo sapiens]	Unambiguous	N-Term(iTRAQ); Y4(Phosp); K8(iTRAQ)	HCD	FALSE	TRUE	*	*			0.0609563	0.0450665	0.0527855	0.0782605	0.108559	0.101914	0.264817	0.287642		0.0439474	0.0312472	0.0211519	0.044419	0.0224969	0.0281378	0.0750001	0.1164
PPP1R14B	vyFQSPPGAAGEGPGGADDEGPVRR	protein phosphatase 1 regulatory subunit 14B [Homo sapiens]	Unambiguous	N-Term(iTRAQ); Y2(Phosp)	HCD	FALSE	TRUE	*	*			0.0462439	0.0244447	0.099127	0.150121	0.159335	0.148488	0.169878	0.202362		0.0326486	0.00986135	0.0195275	0.00179452	0.0195436	0.00319997	0.0123903	0.0251412
PRKCD	rSDSASSEPVGIyQGFEk	protein kinase C delta type [Homo sapiens]	Unambiguous	N-Term(iTRAQ); Y13(Phosp); K18(iTRAQ)	HCD	FALSE	TRUE	*	*			0.0249166	0.0141892	0.0832124	0.146302	0.114588	0.120116	0.290122	0.206554		0.0247846	0.014092	0.0120613	0.0455515	0.0527349	0.0186652	0.0706568	0.0194795
PRPF4B	lcDFGSASHVADNDITPyLVSR	serine/threonine-protein kinase PRP4 homolog [Homo sapiens]	Unambiguous	N-Term(iTRAQ); C2(Carba); Y18(Phosp)	HCD	FALSE	TRUE	*	*			0.11055	0.0335875	0.061042	0.0713029	0.10338	0.115316	0.260984	0.243838		0.0483393	0.000767087	0.00838832	0.0179767	0.0383769	0.00623412	0.0593403	0.0542473
PTK2B	qMVEDyQWLR	protein-tyrosine kinase 2-beta isoform b [Homo sapiens]	Unambiguous	N-Term(iTRAQ); Y6(Phosp)	HCD	FALSE	TRUE					0.106803	0.0713243	0.1082	0.0958281	0.139367	0.106507	0.174579	0.197393		0.00780497	0.00295447	0.0127477	0.00938287	0.0131618	0.0223431	0.0193798	0.0219947
PTK6	lSSFTSyENPT	protein-tyrosine kinase 6 Isoform 1 [Homo sapiens]	Unambiguous	N-Term(iTRAQ); Y7(Phosp)	HCD	TRUE	TRUE	*				0.0277312	0.0206093	0.0928538	0.122646	0.172923	0.143718	0.195864	0.223655		0.00805108	0.00336777	0.0578648	0.0721199	0.0497068	0.0227153	0.0341372	0.0341704
PTPN11	iQNTGDyYDLYGGEk	tyrosine-protein phosphatase non-receptor type 11 isoform 1 [Homo sapiens]	Unambiguous	N-Term(iTRAQ); Y7(Phosp); K15(iTRAQ)	HCD	FALSE	TRUE					0.109646	0.0794633	0.0840039	0.169283	0.110618	0.159028	0.137474	0.150485		0.108168	0.0786946	0.0285877	0.00755194	0.0377266	0.00979469	0.0768245	0.0610704
PTPN11	vyENVGLMQQQk	tyrosine-protein phosphatase non-receptor type 11 isoform 1 [Homo sapiens]	Unambiguous	N-Term(iTRAQ); Y2(Phosp); K12(iTRAQ)	HCD	FALSE	TRUE	*				0.0787731	0.0299653	0.0548676	0.150214	0.131446	0.165803	0.207474	0.181456		0.0721555	0.0283723	0.0101116	0.056246	0.00132312	0.0434671	0.0377907	0.0640813
PTPRA	vVQEYIDAFSDyANFk	receptor-type tyrosine-protein phosphatase alpha isoform 2 precursor [Homo sapiens]	Unambiguous	N-Term(iTRAQ); Y12(Phosp); K16(iTRAQ)	HCD	FALSE	TRUE	*	*			0.0642816	0.0741733	0.131205	0.143032	0.146443	0.128646	0.142166	0.170052		0.0533713	0.0630754	0.00872231	0.0043684	0.00616269	0.0323695	0.0372456	0.036315
PVRL1	rPyFTVDEAEAR	poliovirus receptor-related protein 1 isoform 1 precursor [Homo sapiens]	Unambiguous	N-Term(iTRAQ); Y3(Phosp)	HCD	FALSE	TRUE					0.149061	0.0856194	0.0956497	0.12123	0.14125	0.104984	0.155258	0.146949		0.0128455	0.0514742	0.00468374	0.0311713	0.0252335	0.0110956	0.00710089	0.00076356
PVRL2	yHELPTLEER	poliovirus receptor-related protein 2 isoform delta precursor [Homo sapiens]	Unambiguous	N-Term(iTRAQ); Y1(Phosp)	HCD	FALSE	TRUE	*	*			0.076594	0.0414867	0.0743957	0.121424	0.117705	0.179072	0.202281	0.187042		0.0654636	0.0328589	0.00350087	0.00586979	0.0329064	0.0623347	0.0155534	0.00310138
PXN	vGEEEHVySFPNk	paxillin isoform 1 [Homo sapiens]	Unambiguous	N-Term(iTRAQ); Y8(Phosp); K13(iTRAQ)	HCD	FALSE	TRUE					0.124154	0.060452	0.0792845	0.114312	0.107165	0.139642	0.184756	0.190233		0.0364626	0.00371415	0.0167506	0.0219295	0.0149905	0.0280244	0.038124	0.027699
RAB7A	qETEVELyNEFPEPIkLDk	ras-related protein Rab-7a [Homo sapiens]	Unambiguous	N-Term(iTRAQ); Y8(Phosp); K16(iTRAQ); K19(iTRAQ)	HCD	FALSE	TRUE	*	*			0.0921525	0.0536024	0.077669	0.154165	0.185646	0.112973	0.166807	0.156984		0.00493791	0.0217073	0.0205045	0.0269396	0.00219325	0.0302305	0.0198208	0.0218448
RBCK1	nSQEAEVScPFIDNTyScSGk	ranBP-type and C3HC4-type zinc finger-containing protein 1 isoform 1 [Homo sapiens]	Unambiguous	N-Term(iTRAQ); C9(Carba); Y16(Phosp); C18(Carba); K21(iTRAQ)	HCD	FALSE	TRUE	*				0.0816054	0.0804482	0.0948426	0.12068	0.117939	0.101692	0.151667	0.251125		0.0466514	0.0559395	0.0057962	0.00908466	0.00700576	0.0121721	0.0186177	0.106439
RPS10	iAIyELLFk	40S ribosomal protein S10 [Homo sapiens]	Unambiguous	N-Term(iTRAQ); Y4(Phosp); K9(iTRAQ)	HCD	FALSE	TRUE					0.128493	0.0390706	0.119982	0.167263	0.155879	0.126331	0.131596	0.131384		0.101625	0.015595	0.00165672	0.0204508	0.0404238	0.0343604	0.0216975	0.00136954
SCRIB	qkyFELEVR	protein scribble homolog isoform b [Homo sapiens]	Unambiguous	N-Term(iTRAQ); K2(iTRAQ); Y3(Phosp)	HCD	FALSE	TRUE	*	*			0.0496514	0.0254977	0.116701	0.136283	0.139182	0.119571	0.186622	0.226492		0.0419844	0.0211625	0.0254602	0.00991088	0.000727915	0.00317568	0.00114992	0.0305296
SERINC5	yAAPELEIAR	serine incorporator 5 isoform 3 [Homo sapiens]	Unambiguous	N-Term(iTRAQ); Y1(Phosp)	HCD	TRUE	TRUE					0.123052	0.0877069	0.0640066	0.139553	0.123601	0.0849833	0.17895	0.198147		0.088179	0.0801843	0.0152722	0.0217823	0.0304251	0.0382939	0.055468	0.0515026
SGK223	qEDAPVVyLGSFR	tyrosine-protein kinase SgK223 [Homo sapiens]	Unambiguous	N-Term(iTRAQ); Y8(Phosp)	HCD	FALSE	TRUE	*	*			0.0902142	0.00310028	0.11535	0.160721	0.131916	0.122246	0.166689	0.209764		0.0816814	0.00109604	0.00921753	0.000718524	0.0210262	0.0128432	0.0445558	0.0201026
SHB	aGkGESAGyMEPYEAQR	SH2 domain-containing adapter protein B [Homo sapiens]	Unambiguous	N-Term(iTRAQ); K3(iTRAQ); Y9(Phosp)	HCD	FALSE	TRUE	*				0.0275192	0.0283857	0.0472611	0.0917951	0.114397	0.0822662	0.283179	0.325196		0.0140023	0.0142143	0.03614	0.0825468	0.0901051	0.0697668	0.141428	0.165347
SHB	dkVTIADDySDPFDAk	SH2 domain-containing adapter protein B [Homo sapiens]	Unambiguous	N-Term(iTRAQ); K2(iTRAQ); Y9(Phosp); K16(iTRAQ)	HCD	FALSE	TRUE					0.139504	0.147398	0.0981418	0.119142	0.119052	0.0954486	0.125107	0.156207		0.0219653	0.00558307	0.024044	0.0349194	0.0102153	0.0127133	0.00238133	0.00671049
SHB	gESAGyMEPYEAQR	SH2 domain-containing adapter protein B [Homo sapiens]	Unambiguous	N-Term(iTRAQ); Y6(Phosp)	HCD	FALSE	TRUE					0.0191799	0.0116689	0.0765508	0.087685	0.0773256	0.103584	0.395633	0.228372		0.0123695	0.00013358	0.00643574	0.00919842	0.011183	0.00321851	0.0176017	0.00386598
SHB	vTIADDySDPFDAk	SH2 domain-containing adapter protein B [Homo sapiens]	Unambiguous	N-Term(iTRAQ); Y7(Phosp); K14(iTRAQ)	HCD	FALSE	TRUE	*	*			0.0383118	0.0229036	0.105935	0.111273	0.133339	0.181422	0.191949	0.214866		0.0192747	0.0114754	0.0214143	0.027039	0.0155999	0.0570976	0.0158316	0.00796286
SHCA	eLFDDPSyVNVQNLDk	SHC-transforming protein 1 isoform 5 precursor [Homo sapiens]	Unambiguous	N-Term(iTRAQ); Y8(Phosp); K16(iTRAQ)	HCD	FALSE	TRUE	*				0.0113059	0.0170603	0.0789018	0.132423	0.148855	0.111062	0.233472	0.26692		0.000965388	0.000131333	0.0457676	0.0479658	0.025676	0.0411489	0.0500843	0.10964
ST5	sTLEENAyEDIVGDLPk	suppression of tumorigenicity 5 protein isoform 2 [Homo sapiens]	Unambiguous	N-Term(iTRAQ); Y8(Phosp); K17(iTRAQ)	HCD	FALSE	TRUE	*	*			0.0770131	0.0451076	0.104015	0.106234	0.13462	0.144035	0.170612	0.218364		0.056368	0.0336425	0.0348989	0.0163195	0.00376404	0.00427301	0.00853043	0.0222246
STAT5B	aVDGyVkPQIk	signal transducer and activator of transcription 5B [Homo sapiens]	Unambiguous	N-Term(iTRAQ); Y5(Phosp); K7(iTRAQ); K11(iTRAQ)	HCD	FALSE	TRUE					0.106456	0.0571049	0.0743621	0.109782	0.159947	0.137488	0.167688	0.187172		0.006735	0.0286035	0.0063213	0.0129191	0.00362675	0.00102097	0.0256393	0.0150163
STX4	nILSSADyVER	syntaxin-4 [Homo sapiens]	Unambiguous	N-Term(iTRAQ); Y8(Phosp)	HCD	FALSE	TRUE	*	*			0.0528927	0.0423147	0.0785763	0.0977255	0.0831721	0.121031	0.256595	0.267693		0.01303	0.0164128	0.0127473	0.0324081	0.0120285	0.00937914	0.00273079	0.00970056
TNK2	aLPQNDDHyVmQEHR	activated CDC42 kinase 1 isoform 1 [Homo sapiens]	Unambiguous	N-Term(iTRAQ); Y9(Phosp); M11(Oxida)	HCD	FALSE	TRUE					0.0774376	0.076408	0.104625	0.145502	0.144094	0.14501	0.154231	0.152693		0.0508609	0.0489536	0.00754594	0.014907	0.0344993	0.0430947	0.000754105	0.000986456
TNK2	aLPQNDDHyVMQEHR	activated CDC42 kinase 1 isoform 1 [Homo sapiens]	Unambiguous	N-Term(iTRAQ); Y9(Phosp)	HCD	FALSE	TRUE					0.124999	0.0930108	0.101345	0.137644	0.134727	0.109138	0.149509	0.149628		0.0167538	0.0254031	0.00962863	0.00218705	0.000738247	0.0153152	0.00588435	0.014254
TNS3	qQQMVVAHQySFAPDGEAR	tensin-3 [Homo sapiens]	Unambiguous	N-Term(iTRAQ); Y10(Phosp)	HCD	FALSE	TRUE	*	*			0.0528317	0.0423502	0.0596229	0.135072	0.120128	0.117967	0.214277	0.257752		0.0395673	0.0239027	0.0393661	0.0366436	0.0385762	0.0333214	0.00139966	0.00710482
TOM1L2	kTVTyEDPQAVGGLASALDNR	TOM1-like protein 2 isoform 1 [Homo sapiens]	Unambiguous	N-Term(iTRAQ); K1(iTRAQ); Y5(Phosp)	HCD	FALSE	TRUE	*	*			0.0898998	0.0790376	0.0978817	0.191661	0.165817	0.102582	0.126243	0.146878		0.0186296	0.0234275	0.0053432	0.0395178	0.000919765	0.00629786	0.0135577	0.0035361
TOM1L2	tVTyEDPQAVGGLASALDNR	TOM1-like protein 2 isoform 1 [Homo sapiens]	Unambiguous	N-Term(iTRAQ); Y4(Phosp)	HCD	FALSE	TRUE					0.087133	0.0592852	0.0667436	0.116976	0.12903	0.139495	0.179247	0.222089		0.0689486	0.0521467	0.00319336	0.0115352	0.0117279	0.0578157	0.0246426	0.0185674
TYK2	lLAQAEGEPcyIR	non-receptor tyrosine-protein kinase TYK2 [Homo sapiens]	Unambiguous	N-Term(iTRAQ); C10(Carba); Y11(Phosp)	HCD	FALSE	TRUE		*			0.149722	0.0957677	0.0977141	0.13241	0.130195	0.0938202	0.139203	0.161168		0.0236221	0.035493	0.0110566	0.00728976	0.00104781	0.0151521	0.006845	0.0144739
ZDHHC5	vSGVGGTTyEISV	palmitoyltransferase ZDHHC5 [Homo sapiens]	Unambiguous	N-Term(iTRAQ); Y9(Phosp)	HCD	FALSE	TRUE	*	*			0.0847745	0.0954573	0.101062	0.123504	0.104387	0.144265	0.124175	0.222375		0.00715866	0.00777532	0.000730393	0.0153654	0.0129255	0.0128096	0.015926	0.0276427
